# Supplementary material for: Novel taxa of Acidobacteriota implicated in seafloor sulfur cycling
Source: ISME J. 2021 May 12;15(11):3159–80. doi: 10.1038/s41396-021-00992-0 (PMC8528874; doi:10.1038/s41396-021-00992-0)
Supplement: Supplementary file 2 — Supplementary Tables 1–8 [file 41396_2021_992_MOESM2_ESM.xlsx]

## Sheet: Supp. Table 1
Supplementary Table 1. Metagenomic sample summary and information.
Metagenomic sample origin*	General biogeoche-mical type	Sample site coordinates	Illumina read pairs	Read coverage normalised #	Lab.
Smeerenburgfjorden; Station J, 0-4 cmbsf	Ferruginous/sulfidic	79° 42.83N, 11° 05.10E	45996553		Vienna
Smeerenburgfjorden; Station J, 10-15 cmbsf	Sulfidic	79° 42.83N, 11° 05.10E	73362243		Vienna
Smeerenburgfjorden; Station J, 17-20 cmbsf	Sulfidic	79° 42.83N, 11° 05.10E	49176577		Vienna
Smeerenburgfjorden; Station J, 59 cmbsf	Sulfidic	79° 42.83N, 11° 05.10E	56792638		Vienna
Smeerenburgfjorden; Station J, 5-10 cmbsf, microcosm with tetrathionate + molybdate	Sulfidic	79° 42.83N, 11° 05.10E	99662741		Vienna
Smeerenburgfjorden; Station J, 5-10 cmbsf, microcosm with thiosulfate + molybdate	Sulfidic	79° 42.83N, 11° 05.10E	53175346		Vienna
Smeerenburgfjorden; Station J, 5-10 cmbsf, microcosm with tetrathionate	Sulfidic	79° 42.83N, 11° 05.10E	197828199	to 100x	Vienna
Van Kuelenfjorden; Station AC, 18 cmbsf	Ferruginous/manganous	77°32.260’ N, 15°39.434’ E	167411750	to 100x	Vienna
Van Kuelenfjorden; Station AB, 0-5 cmbsf	Ferruginous/manganous	77°35.249’ N, 15°05.121’E	98211882	to 100x	Knoxville
Kongsfjorden; Station F, 0-5cmbsf	Ferruginous/manganous	78°55.075’ N, 12°15.929’ E	75827490	to 100x	Knoxville
* all samples taken in July 2016.
# prior to assembly

## Sheet: Supp. Table 2
Supplementary Table 2. Percentages of metagenomic read pairs mapped to MAGs (>99% identity).
Values are factored for MAG completeness estimates. SM, Smeerenburgfjorden.
VK, Van Keulenfjorden.
	SM, St. J, 04 cmbsf	SM, St. J, 10-15 cmbsf	SM, St. J, 17 cmbsf	VK, St. AC 18 cmbsf
AM1	0.000131634	0.000617985	0.00170015	1.52418e-05
AM2	0.000229649	0.00136761	0.00147558	4.45587e-05
AM3-A	0.000114116	0.000775242	0.00195733	0.000110394
AM3-B	0.000182535	0.00117859	0.00267718	0.000162254
AM3-C	0.000182077	0.00121751	0.00279149	0.000170012
AM4	0	0	0	0.00214771

## Sheet: Supp. Table 3
Supplementary Table 3. Average nucleotide identities (ANI) and percentage aligned [%] of MAGs.
A) Calculated using BLAST using JSpeciesWS.
	AM1	AM2	AM3-A	AM3-B	AM3-C	AM4
AM1		94.36 [39.02]	74.28 [37.35]	74.82 [51.43]	74.54 [58.93]	64.64 [11.90]
AM2	94.09 [54.74]		75.68 [31.00]	77.09 [47.22]	76.86 [54.47]	65.16 [12.16]
AM3-A	73.93 [45.69]	75.29 [27.42]		98.91 [76.99]	98.84 [84.02]	64.62 [10.30]
AM3-B	74.77 [35.00]	77.17 [23.07]	97.72 [42.80]		98.41 [71.47]	64.62 [8.81]
AM3-C	74.48 [35.25]	76.89 [23.71]	97.42 [39.90]	98.07 [62.28]		64.58 [8.79]
AM4	64.73 [7.57]	65.06 [5.20]	64.22 [5.88]	64.83 [8.14]	64.52 [8.85]
B) Calculated using ANIcalculator (https://ani.jgi.doe.gov/html/home.php?).
	AM1	AM2	AM3-A	AM3-B	AM3-C	AM4
AM1		96.01 [44]	74.86 [24]	76.43 [25]	75.8 [25]	68.46 [03]
AM2	96.06 [34]		76.96 [15]	79.29 [17]	78.63 [18]	69.07 [02]
AM3-A	74.79 [17]	77.4 [13]		99.22 [28]	98.48 [25]	n.a.*
AM3-B	76.58 [34]	79.49 [31]	97.43 [56]		99.13 [47]	68.69 [03]
AM3-C	75.81 [39]	79.04 [36]	99.3 [57]	99.14 [53]		68.58 [03]
AM4	68.82 [04]	69.26 [04]	n.a.*	66.46 [04]	68.5 [03]
	*n.a., denotes that no value was given due to low identity and alignment.

## Sheet: Supp. Table 4
Supplementary Table 4. Protologues of Candidatus Sulfomarinibacter kjeldsenii and
Candidatus Polarisedimenticola svalbardensis.
Species name	Candidatus Sulfomarinibacter kjeldsenii	Candidatus Polarisedimenticola svalbardensis
Genus etymology	Sulfomarinibacter gen. nov. (Sul.fo.ma.ri.ni.bac'ter. L. neut. n. sulfur sulfur; L. masc. adj. marinus marine; N.L. masc. n. bacter rod; N.L. masc. n. Sulfomarinibacter a sulfur-metabolizing marine rod)	Polarisedimenticola gen. nov. (Po.la.ri.se.di.men.ti'co.la. L. masc. adj. polaris polar; L. neut. n. sedimentum sediment; L. suff. -cola (from L. masc. or fem. n. incola) inhabitant, dweller; N.L. masc. n. Polarisedimenticola an inhabitant of polar sediments)
Species etymology	Sulfomarinibacter kjeldsenii sp. nov. (kjeld.se'ni.i. N.L. gen. n. kjeldsenii named after Kasper Kjeldsen)	Polarisedimenticola svalbardensis sp. nov. (sval.bar.den'sis. N.L. masc. adj. svalbardensis pertaining to Svalbard).
Designation of the type MAG	AM3-C	AM4
MAG accession number	JACXWC000000000	JACXWD000000000
Genome status1	Draft	Draft
Estimated genome size	4.3 Mbp	3.9 Mbp
GC mol%	60.9	62.2
Country of origin	Norway	Norway
Region of origin	Svalbard	Svalbard
Source of sample	Marine sediment	Marine sediment
Sampling date	July, 2016	July, 2016
Geographic location	Smeerenburgfjorden	Van Keulenfjorden
Latitude	79° 42.83N	77°32.260’ N
Longitude	11° 05.10E	15°39.434’ E
Water depth	211 m	55 m
Sediment depth	5-15 cm	0-5 cm
Sample temperature	− 1.7°C and + 1 to + 3°C,	− 1.7°C and + 1 to + 3°C,
Putative energy metabolism	Predicted ability to use cellulose, protein, cyanophycin, hydrogen and acetate. Possible ability to respire nitrous oxide, metal-oxides, tetrathionate, sulfur and sulfite/sulfate, or sulfur disproportionation.	Predicted ability to use protein. Predicted ability to respire oxygen, nitrate, sulfur/polysulfide and metal-oxides
Putative relation to oxygen	Anaerobe	Facultative or aerotolerant anaerobe
Cell shape	Thin rods, ~2 x 0.5 microns, visualized by CARD-FISH.	So far unidentified.
1See Table 1 for further genome information.

## Sheet: Supp. Table 5
Supp. Table 5. Key gene/protein annotations. (all RAST files with protein encoding genes (pegs) corresponding to the numbers in this table can be found
in Figshare: https://doi.org/10.6084/m9.figshare.13022675.v1)
Pathway/function	Gene	AM1	AM2	AM3-A	AM3-B	AM3-C	AM4	.	dsr-harbouring ThM_scaffold_807	dsr-harbouring scaffold_276
								.
Dissimilatory sulfate reduction (sulfate<->sulfide)	dsrA	.	.	.	1691-2	.	.	.	1	.
	dsrB	.	961	.	1693	1570	.	.	2	3234
	dsrC	.	196	.	1055	17	.	.	9	3227
	dsrD	.	.	.	1694	.	.	.	3	3233
	dsrL	.	.	.	1059	.	.	.	5	3231
	dsrN	.	.	.	1058	20	.	.	6	3230
	dsrM	.	198	.	1053	1478	.	.	11	3225
	dsrK	1947	1020	.	.	1875	.	.	12	3224
	dsrJ	.	.	.	.	1138	.	.	13	3223
	dsrO	.	.	.	.	.	.	.	14	3222
	dsrP	1931	.	.	.	.	.	.	15	3221
								.
	sulfate adenylyltransferase (sat)	1835	.	.	1231	1489	.	.
	adenylylsulfate reductase (aprA)	1842	.	.	1633	588	.	.
	adenylylsulfate reductase (aprB)	1459	.	.	1634	589	.	.
								.
	quinone-interacting membrane oxidoreductase complex (qmoA)	1839	415	.	1630	2274	.	.
	quinone-interacting membrane oxidoreductase complex (qmoB)	1838	416	.	1629	2273	.	.
	quinone-interacting membrane oxidoreductase complex (qmoC)	1836	417	.	.	.	.	.
								.
Sulfur trafficking	YedE-related sulfur permease protein	1118	1476	.	137	356	.
	TusA, sulfur carrier protein	1119	1477	.	136	355	.
	YTD-cluster conserved hypothetical protein	1120	1478	.	138	.	.
	YTD-cluster conserved hypothetical protein	1121	1479	.	139	.	.
	YTD-cluster conserved hypothetical protein	1122	.	.	.	.	.
	DsrE family protein	1123	.	.	.	.	.
Sulfur/thiosulfate reduction	polysulfide/thiosulfate reductase (psrA)	.	.	.	.	.	1867	.
	polysulfide/thiosulfate reductase (psrB)	.	.	.	.	.	1868	.
	polysulfide/thiosulfate reductase (psrC)	.	.	.	.	.	1869	.
								.
Sulfur/polysulfide reduction-hydrogenase	sulfyhdrogenase, alpha subunit ([NiFe] hydrogenase subunit alpha)	.	.	.	.	.	1009	.
	sulfyhdrogenase, beta subunit (anaerobic sulfite reductase subunit A)	.	.	.	.	.	1013	.
	sulfyhdrogenase, gamma subunit (anaerobic sulfite reductase subunit B)	.	.	.	.	.	1011	.
	sulfyhdrogenase, delta subunit (hydrogenase/oxidoreductase)	.	.	.	.	.	1010	.
								.
Tetrathionate reduction	cytochrome tetrathionate reductase (otrA)	699/700	.	.	.	1334	.	.
								.
Complex-Iron-Sulfur-Molybdoenzymes (CISM)	tetrathionate reductase subunit A (ttrA)	.	.	1080	.	.	.	.
	tetrathionate reductase subunit B (ttrB)	.	.	1081	.	.	.	.
								.
	CISM protein with unknown function	.	.	.	235	.	362, 2746	.
	arsenate reductase, subunit A (arrA)	.	.	.	.	.	2793	.
	arsenate reductase, subunit B (arrB)	.	.	.	.	.	2792	.
	arsenate reductase, subunit C (arrC)	.	.	.	.	.	2791	.
								.
Cytochromes (oxygen reduction)	cytochrome c oxidase aa3, subunit II	.	328	.	.	1373	1316	.
	cytochrome c oxidase aa3, subunit I	1384	987	.	.	.	1317	.
	cytochrome c oxidase aa3, subunit III	1385	986	.	56	1449	1318	.
	cytochrome c oxidase aa3, subunit III (copy 2)	.	.	.	.	1451	1320	.
	cytochrome c oxidase aa3, subunit IV	1386	.	.	.	1450	319	.
								.
	cytochrome c oxidase cbb3, subunit I	.	1192	.	2613	832	1323	.
	cytochrome c oxidase cbb3, subunit II	.	1192	.	2613	832	1323	.
	cytochrome c oxidase cbb3, subunit IV	.	1193	.	2614	831	1324	.
	cytochrome c oxidase cbb3, subunit III	.	1194	.	2615	830	1325	.
								.
Extracellular cytochromes & associated genes	multi-heme cytochrome c	893	.	.	.	3164	1123	.
	NHL repeat domain protein (β-barrel)	894	.	.	.	3165	1124	.
	extracellular cytochrome c	895	.	.	.	3166	1125	.
	peptidyl-prolyl cis-trans isomerase-like (β-barrel chaperon)	896	.	.	.	3167	.	.
	hypothetical protein (β-barrel)	.	.	.	.	3168	1127	.
	hypothetical protein (β-barrel)	.	.	.	.	3169	.	.
	multi-heme cytochrome c	.	.	.	.	3170	1128	.
	multi-heme cytochrome c						1129	.
								.
OmcS-like cytochromes and associated	cytochrome c family protein (omcS-like)	.	.	.	.	.	2398	.
	hypothetical protein	.	.	.	.	.	2399	.
	lipoprotein, putative	.	.	.	.	.	2400	.
	hypothetical protein	.	.	.	.	.	2401	.
	foldase protein PrsA precursor (EC 5.2.1.8)	.	.	.	.	.	2402	.
	cytochrome c family protein	.	.	.	.	.	2403	.
	cytochrome c family protein	.	.	.	.	.	2404	.
	NHL repeat protein (β-barrel)	.	.	.	.	.	2405	.
	NHL repeat domain protein (β-barrel)	.	.	.	.	.	2406	.
	Cytochrome c family protein (omcS-like)	.	.	.	.	.	2407	.
								.
Reduction of nitrogenous compunds	nitrous oxide reductase (nosZ, type-II)	148	.	.	69	1027	.	.
	probable copper chaperone (nosL)	149	.	.	68	.	.	.
	nitrous oxide reductase maturation protein (nosD)	1754	857	.	66	80	.	.
	nitrous oxide reductase maturation transmembrane protein (nosY)	1751	854	.	63	.	.	.
								.
	nitrate reductase, periplasmic catalytic subunit (napA)	.	.	.	.	.	258	.
	nitrate reductase cytochrome c-type subunit (napB)	.	.	.	.	.	257	.
	nitrate reductase, ferredoxin-type protein (napF)	.	.	.	.	.	256	.
								.
Reductive dehalogenation	reductive dehalogenase homologous protein A, catalytic subunit (rdhA)	42	.	.	.	1850	.	.
	reductive dehalogenase homologous protein B, membrane-anchor (rdhB)	.	.	.	.	1851	.	.
								.
Electron flows & energy conservation	heterodisulfide reductase, subunit A	293	.	391	2210	2020	.	.
	heterodisulfide reductase, subunit B	294	.	392	2209	2021	.	.
	heterodisulfide reductase, subunit C	.	.	393	2208	2022	.	.
	(additional Hdr subunits are encoded adjacent to above genes)							.
								.
	high-molecular-weight cytochrome c3	1948	.	.	.	.	.	.
								.
	NADH ubiquinone oxidoreductase chain A	1526	866	.	1374	987	2103	.
	NADH-ubiquinone oxidoreductase chain B	1987	865	.	2142	1628	2104	.
	NADH-ubiquinone oxidoreductase chain C	1989	.	.	2141	1627	2105	.
	NADH-ubiquinone oxidoreductase chain D	1990-01-01	.	.	2140	1866	2106	.
	NADH-ubiquinone oxidoreductase chain H	1993	549	.	2139	624	2107	.
	NADH-ubiquinone oxidoreductase chain I	1994	449	.	2138	625	2108	.
	NADH-ubiquinone oxidoreductase chain J	1995	448	.	2137	626	2109	.
	NADH-ubiquinone oxidoreductase chain K	1996	447	.	2136	627	2110	.
	NADH-ubiquinone oxidoreductase chain L	1425	1456	1357	2135	628	2111	.
	NADH-ubiquinone oxidoreductase chain M	13	1455	.	2134	629	2112	.
	NADH-ubiquinone oxidoreductase chain N	578	1116	1356	2133	630	2113	.
	NADH-ubiquinone oxidoreductase chain E	1525	1099	.	1371	986	.	.
	NADH-ubiquinone oxidoreductase chain F	1524	1314	.	1372	985	92	.
	NADH-ubiquinone oxidoreductase chain G	1523	1315	.	1373	984	.	.
								.
	Na(+)-translocating NADH-quinone reductase subunit A	.	.	278	2930	118	2698	.
	Na(+)-translocating NADH-quinone reductase subunit A	1069	1159	277	2931	117	2699	.
	Na(+)-translocating NADH-quinone reductase subunit B	1070	1158	276	2932	116	.	.
	Na(+)-translocating NADH-quinone reductase subunit C	.	.	275	2933	115	.	.
	Na(+)-translocating NADH-quinone reductase subunit D	.	.	274	2934	114	.	.
	Na(+)-translocating NADH-quinone reductase subunit E	.	.	273	2935	113	.	.
	Na(+)-translocating NADH-quinone reductase subunit F	1726	.	272	2936	112	2245	.
								.
Fermentation	acetate kinase	.	.	.	34	755	1646	.
	phosphate acetyltransferase	437	.	.	1978	309	2062	.
								.
Carbohydrate degradation/modifications	cellulase A	.	628	250	1313	2253	.	.
	cellobiose phosphorylase	.	.	.	.	2593	.	.
	cellobiose phosphotransferase system YdjC-like protein	.	.	1569	1214	.	.	.
								.
	Carbohydrate active enzymes (glycoside hydrolases)	338	1336	1570	1213	157	1241	.
		756	1354	251	2853	2341	1795	.
		156	628	1572	264	2255	1954	.
		1363	771	840	1099	15	1967	.
		669	705	906	729	2252	2311	.
		336	143	456	273	1441	3120	.
		1362	282	332	2915	1209	3121	.
		747	.	1050	1211	1226	3122	.
		788	.	1056	1315	1715	347	.
		484	.	1022	859	802	918	.
		743	.	571	1663	476	.	.
		367	.	1085	1507	257	.	.
		70	.	.	1134	2054	.	.
		.	.	.	2682	1474	.	.
		.	.	.	1475	1591	.	.
		.	.	.	3114	2444	.	.
		.	.	.	1351	2302	.	.
		.	.	.	2404	.	.	.
		.	.	.	238	.	.	.
								.
Cyanophycin degradation	cyanophycinase	.	.	.	1887	1417	.	.
	isoaspartyl dipeptidase	.	.	.	.	698	.	.
	arginine deiminase	201	.	517	2247	747	2134	.
	ornithine carbamoyltransferase	2634	324	1337	824	2614	2489	.
	carbamate kinase	1139	.	521	2252	1944	2352	.
	aspartate ammonia-lyase (catabolic)	.	.	.	1678	2840	.	.
								.
Hydrogen and formate utilisation/convertions	NAD-dependent formate dehydrogenase alpha subunit	.	950	.	.	2772	90	.
	formate dehydrogenase beta subunit	.	948	.	.	2770	92	.
	Pyruvate-formate lyase	.	803	1346	.	1666	.	.
	Pyruvate-formate lyase, activating enzyme	431	.	1345	1926	1665	.	.
	[Ni/Fe] up-take hydrogenase, large subunit	1602	1083	.	1930	2955	2448	.
	[Ni/Fe] up-take hydrogenase, small subunit	1601	1084	.	.	2956	2449	.
	[Ni/Fe] up-take hydrogenase, cytochrome b subunit	.	1084	.	1928	2957	2447	.
								.
Protein degradation, catabolic predicted (extracellular/periplasmic)	lysyl endopeptidase (EC 3.4.21.50)	.	.	.	.	1383	307	.
	peptidase with M28 domain	.	.	.	.	.	83	.
	alkaline serine protease	.	.	.	.	.	1753	.
	cold-active serine alkaline protease	.	.	.	.	.	2259	.
	serine protease, subtilase family	.	.	.	.	.	2586	.
	serine protease	.	.	.	.	.	405	.
	Peptidases_S8_Kp43_protease	.	.	.	.	.	306	.
	Peptidases_S8_Subtilisin_like	.	.	.	.	.	2391	.
	extracellular alkaline serine protease	.	.	.	.	2367	.	.
	Zn-dependent dipeptidase	.	.	.	.	2368	.	.
	beta-lactamase (D-aminoacylase)	.	.	.	.	2369	.	.

## Sheet: Supp. Table 6
Supplementary Table 6. Best 25 BLASTP hits from NCBI RefSeq database to OmcS-like proteins from MAG AM4.
MAG AM4, peg.2398
Best hit	Max Score	Total Score	Query Coverage	e- value	% identity	Accession no.
hypothetical protein [candidate division Zixibacteria bacterium]	389	389	0.99	7e-132	0.5949	WP_156049117.1
hypothetical protein [candidate division Zixibacteria bacterium]	382	382	0.97	4e-129	0.5425	WP_156049015.1
hypothetical protein [Geopsychrobacter electrodiphilus]	187	187	0.95	4e-52	0.3496	WP_020675668.1
hypothetical protein [Geobacter daltonii]	182	182	0.97	4e-50	0.3287	WP_012648237.1
cytochrome C [Geomonas oryzae]	177	177	0.97	9e-48	0.3222	WP_129126951.1
cytochrome C [Geomonas terrae]	176	176	0.97	2e-47	0.3222	WP_135871229.1
hypothetical protein [Geomonas edaphica]	174	174	0.97	4e-47	0.3333	WP_136513827.1
cytochrome C [Desulfuromonas sp. AOP6]	173	173	0.96	4e-47	0.3553	WP_155876307.1
cytochrome C [Geomonas ferrireducens]	174	174	0.97	6e-47	0.32	WP_136525908.1
cytochrome C [Geomonas edaphica]	174	174	0.97	7e-47	0.32	WP_136513815.1
hypothetical protein [Pelobacter seleniigenes]	172	172	0.97	1e-46	0.335	WP_051689551.1
cytochrome C [Desulfuromonas acetexigens]	171	171	0.97	7e-46	0.3284	WP_140396604.1
hypothetical protein [Geobacter uraniireducens]	170	170	0.92	2e-45	0.3194	WP_011938882.1
hypothetical protein [Geomonas oryzae]	169	169	0.97	2e-45	0.3261	WP_129126940.1
c-type cytochrome OmcS [Geobacter anodireducens]	170	170	0.97	2e-45	0.3257	WP_066358290.1
cytochrome C [Geobacter anodireducens]	169	169	0.92	3e-45	0.3293	WP_066357145.1
cytochrome c [Geobacter soli]	169	169	0.92	4e-45	0.3293	WP_039643446.1
c-type cytochrome OmcS [Geobacter soli]	169	169	0.97	4e-45	0.3256	WP_039648128.1
hypothetical protein [Geomonas terrae]	169	169	0.97	4e-45	0.3245	WP_135871207.1
c-type cytochrome OmcS [Geobacter sulfurreducens]	169	169	0.97	5e-45	0.3272	WP_010943141.1
hypothetical protein [Geopsychrobacter electrodiphilus]	167	167	0.92	5e-45	0.3429	WP_020675667.1
cytochrome C [Geomonas ferrireducens]	167	167	0.98	1e-44	0.3387	WP_136525916.1
hypothetical protein [Geomonas ferrireducens]	167	167	0.97	2e-44	0.3196	WP_136525917.1
cytochrome C [Geomonas oryzae]	167	167	0.97	2e-44	0.3349	WP_129126941.1
c-type cytochrome OmcS [Geobacter sulfurreducens]	167	167	0.97	2e-44	0.3226	WP_119334099.1
MAG AM4, peg.2407
Best hit	Max Score	Total Score	Query Coverage	e- value	% identity	Accession no.
hypothetical protein [candidate division Zixibacteria bacterium]	268	268	0.99	2e-84	0.4611	WP_156049015.1
hypothetical protein [candidate division Zixibacteria bacterium]	230	230	0.98	1e-69	0.4236	WP_156049117.1
cytochrome C [Desulfuromonas sp. AOP6]	181	181	1	3e-50	0.3513	WP_155876307.1
hypothetical protein [Geopsychrobacter electrodiphilus]	173	173	0.99	5e-47	0.3522	WP_020675668.1
cytochrome C [Desulfuromonas acetexigens]	165	165	0.95	9e-44	0.3646	WP_140396604.1
cytochrome C [Geoalkalibacter subterraneus]	155	155	0.97	2e-40	0.3351	WP_144401977.1
hypothetical protein [Geoalkalibacter subterraneus]	153	153	0.98	8e-40	0.358	WP_158414055.1
cytochrome C [Pelobacter seleniigenes]	150	150	0.87	9e-39	0.3663	WP_155005876.1
hypothetical protein [Malonomonas rubra]	150	150	0.97	2e-38	0.3418	WP_072908292.1
cytochrome c [Geobacter sulfurreducens]	149	149	0.96	7e-38	0.3385	WP_010941362.1
cytochrome C [Geobacter sp. DSM 9736]	149	149	0.95	8e-38	0.3237	WP_088536830.1
hypothetical protein [Geobacter daltonii]	148	148	0.97	3e-37	0.2974	WP_012648237.1
hypothetical protein [Desulfuromonas acetexigens]	145	145	0.98	1e-36	0.3194	WP_092055201.1
hypothetical protein [Geomonas ferrireducens]	145	145	0.98	2e-36	0.2988	WP_136525917.1
hypothetical protein [Geobacter sulfurreducens]	145	145	0.96	2e-36	0.3368	WP_014551388.1
cytochrome C [Geobacter bremensis]	145	145	0.9	2e-36	0.3333	WP_156912219.1
hypothetical protein [Anaeromyxobacter dehalogenans]	144	144	0.83	5e-36	0.3363	WP_015934404.1
hypothetical protein [Anaeromyxobacter dehalogenans]	144	144	0.88	6e-36	0.3296	WP_011422115.1
hypothetical protein [Geobacter uraniireducens]	144	144	0.97	8e-36	0.3217	WP_011938897.1
hypothetical protein [Geomonas edaphica]	143	143	0.98	9e-36	0.297	WP_136513827.1
cytochrome c [Geobacter bremensis]	144	144	0.97	1e-35	0.3168	WP_051292969.1
hypothetical protein [Geobacter daltonii]	143	143	0.94	1e-35	0.3131	WP_012648226.1
hypothetical protein [Geomonas oryzae]	142	142	0.92	3e-35	0.3115	WP_129126940.1
hypothetical protein [Anaeromyxobacter sp. PSR-1]	142	142	0.88	4e-35	0.3268	WP_059436742.1
cytochrome C [Geobacter bemidjiensis]	141	141	0.95	7e-35	0.3382	WP_148212949.1

## Sheet: Supp. Table 7
Supplementary Table 7. Gylcoside hydrolases detected by dbCAN2 analyses.
	MAG	Gylcoside hydrolases (dbCAN)	Protein encoding genes	%GHs
Marine	AM1	13	2134	0.00609185
(this study)	AM2	7	1482	0.00472335
	AM3-A	12	1596	0.0075188
	AM3-B	20	3197	0.00625586
	AM3-C	18	3255	0.00552995
	AM4	17	3174	0.00535602
Terrestrial	SbA1	82	5235	0.0156638
(dsr-harbouring)	SbA3	169	9407	0.0179653
(Hausmann et al. 2018)	SbA4	127	10701	0.011868
	SbA5	147	5114	0.0287446
	SbA6	73	3650	0.02
	SbA7	16	3230	0.00495356

## Sheet: Supp. Table 8
Supplementary Table 8. Summary of eggNOG functional descriptors and RAST annotations for proteins identified as unique to Ca. Sulfomarinibacter or Ca. Polarisedimenticola, as determined by reciprocal BLASTP analyses.
Highlighted in bold and blue are functional descriptors or RAST annotations that occur >2 standard deviations (SD) above the mean of the average count, for each (exluding hypothetical or unclassified proteins).
Unique to Ca. Sulfomarinibacter MAGs AM1,2,3 - eggNOG functional descriptors				Unique to Ca. Polarisedimenticola MAG AM4 - eggNOG functional descriptors				Unique to Ca. Sulfomarinibacter MAGs AM1,2,3 - RAST auto-annotations				Unique to Ca. Polarisedimenticola MAG AM4 - RAST auto-annotations
Total	1989	%		Total	821	%		Total	4067	%		Total	1395	%
Tetratricopeptide repeat	10	0.00502765		Unclassified	79	0.0957576		hypothetical_protein	2463	0.605606		hypothetical_protein	806	0.577778
Acetyltransferase (GNAT) domain	9	0.00452489		Tetratricopeptide repeat	15	0.0181818		Mobile_element_protein	18	0.00442587		FOG:_HEAT_repeat	8	0.00573477
Bacterial regulatory proteins, tetR family	9	0.00452489		Membrane	5	0.00606061		glycosyl_transferase_family_2	13	0.00319646		Conserved_domain_protein	5	0.00358423
Rubrerythrin	9	0.00452489		methyltransferase	5	0.00606061		Transcriptional_regulator_TetR_family	11	0.0027047		Cytochrome_c_family_protein	5	0.00358423
Transcriptional regulator	9	0.00452489		Methyltransferase domain	5	0.00606061		CoB--CoM_heterodisulfide_reductase_subunit_A_EC_1_8_98_1_	10	0.00245881		Flagellar_hook-length_control_protein_FliK	5	0.00358423
Beta-lactamase superfamily domain	8	0.00402212		Protein conserved in bacteria	5	0.00606061		Glycosyl_transferase_group_2_family_protein	9	0.00221293		FOG:_TPR_repeat	4	0.00286738
Glycosyltransferase like family 2	8	0.00402212		Belongs to the peptidase S8 family	4	0.00484848		Glycosyltransferase	9	0.00221293		RTX_toxins_and_related_Ca2+-binding_proteins	4	0.00286738
Has lipid A 3-O-deacylase activity. Hydrolyzes the ester bond at the 3 position of lipid A, a bioactive component of lipopolysaccharide (LPS), thereby releasing the primary fatty acyl moiety	8	0.00402212		Belongs to the small heat shock protein (HSP20) family	4	0.00484848		Adenylate_cyclase_EC_4_6_1_1_	8	0.00196705		ABC-type_multidrug_transport_system,_permease_component	3	0.00215054
Major Facilitator Superfamily	8	0.00402212		cellulase activity	4	0.00484848		Conserved_domain_protein	8	0.00196705		CBS_domain_protein	3	0.00215054
Methyltransferase domain	8	0.00402212		Transcriptional regulator	4	0.00484848		conserved_hypothetical_protein	8	0.00196705		Cold-active_serine_alkaline_protease	3	0.00215054
Protein conserved in bacteria	8	0.00402212		4-amino-4-deoxy-L-arabinose transferase and related glycosyltransferases of PMT family	3	0.00363636		Conserved_protein	8	0.00196705		Death_on_curing_protein,_Doc_toxin	3	0.00215054
Sulfatase	8	0.00402212		ABC transporter, phosphonate, periplasmic substrate-binding protein	3	0.00363636		Arylsulfatase_EC_3_1_6_1_	7	0.00172117		Glycosyltransferase	3	0.00215054
transferase activity, transferring glycosyl groups	8	0.00402212		amine dehydrogenase activity	3	0.00363636		lipoprotein_putative	7	0.00172117		Methyltransferase_(EC_2.1.1.-)	3	0.00215054
Alpha/beta hydrolase family	7	0.00351936		Belongs to the D-alanine--D-alanine ligase family	3	0.00363636		FOG_TPR_repeat	6	0.00147529		O-antigen_polymerase	3	0.00215054
Beta-lactamase	7	0.00351936		CAAX protease self-immunity	3	0.00363636		Galactokinase_EC_2_7_1_6_	6	0.00147529		TPR_domain_protein,_putative_component_of_TonB_system	3	0.00215054
Domain of unknown function (DUF4136)	7	0.00351936		Cytochrome c	3	0.00363636		hydrolase_CocE/NonD_family	6	0.00147529		TPR_repeat	3	0.00215054
GAF domain	7	0.00351936		domain protein	3	0.00363636		Hypoxanthine-guanine_phosphoribosyltransferase_EC_2_4_2_8_	6	0.00147529		Type_IV_fimbrial_biogenesis_protein_PilY1	3	0.00215054
glycosyl transferase family 2	7	0.00351936		exo-alpha-(2->6)-sialidase activity	3	0.00363636		membrane_protein_putative	6	0.00147529		Tyrosine-protein_kinase_EpsD_(EC_2.7.10.2)	3	0.00215054
Glycosyl transferases group 1	7	0.00351936		GDSL-like Lipase/Acylhydrolase family	3	0.00363636		Rubrerythrin	6	0.00147529		1-acyl-sn-glycerol-3-phosphate_acyltransferase_(EC_2.3.1.51)	2	0.00143369
Hemerythrin HHE cation binding domain	7	0.00351936		Glycosyl transferase family group 2	3	0.00363636		TPR_domain_protein	6	0.00147529		Acetyltransferase,_GNAT_family	2	0.00143369
MacB-like periplasmic core domain	7	0.00351936		Metallo-beta-lactamase superfamily	3	0.00363636		Cell_surface_protein	5	0.00122941		Aerobic_glycerol-3-phosphate_dehydrogenase_(EC_1.1.5.3)	2	0.00143369
membrane	7	0.00351936		metallopeptidase activity	3	0.00363636		exported_protein_conserved	5	0.00122941		alkaline_serine_protease	2	0.00143369
Outer membrane efflux protein	7	0.00351936		peptide catabolic process	3	0.00363636		Gfa-like_protein	5	0.00122941		bacillopeptidase_F	2	0.00143369
X-Pro dipeptidyl-peptidase C-terminal non-catalytic domain	7	0.00351936		Protein of unknown function (DUF1579)	3	0.00363636		Lipoate-protein_ligase_A	5	0.00122941		BNR_repeat_domain_protein	2	0.00143369
4Fe-4S dicluster domain	6	0.00301659		spermidine synthase activity	3	0.00363636		membrane_protein	5	0.00122941		Branched-chain_amino_acid_aminotransferase_(EC_2.6.1.42)	2	0.00143369
ASPIC and UnbV	6	0.00301659		transposition, DNA-mediated	3	0.00363636		TPR_domain_protein_putative_component_of_TonB_system	5	0.00122941		Carbamoylphosphate_synthase_large_subunit_(split_gene_in_MJ)	2	0.00143369
Bacterial PH domain	6	0.00301659		Uncharacterised nucleotidyltransferase	3	0.00363636		Transcriptional_regulator_ArsR_family	5	0.00122941		cell_surface_protein	2	0.00143369
Belongs to the membrane fusion protein (MFP) (TC 8.A.1) family	6	0.00301659		3-demethylubiquinone-9 3-O-methyltransferase activity	2	0.00242424		Transporter	5	0.00122941		conserved_hypothetical_protein	2	0.00143369
Belongs to the purine pyrimidine phosphoribosyltransferase family	6	0.00301659		4fe-4S ferredoxin, iron-sulfur binding domain protein	2	0.00242424		Transposase	5	0.00122941		D-alanyl-D-alanine_carboxypeptidase_(EC_3.4.16.4)	2	0.00143369
Glycosyl transferase, family 2	6	0.00301659		ABC-2 type transporter	2	0.00242424		Trimethylamine_methyltransferase_family_protein	5	0.00122941		Ferredoxin	2	0.00143369
long-chain fatty acid transporting porin activity	6	0.00301659		acetyltransferase	2	0.00242424		ABC-type_antimicrobial_peptide_transport_system_permease_component	4	0.000983526		Ferredoxin-type_protein_NapF_(periplasmic_nitrate_reductase)	2	0.00143369
Metallo-beta-lactamase superfamily	6	0.00301659		ADP-ribosylglycohydrolase	2	0.00242424		Arsenical_pump-driving_ATPase_EC_3_6_3_16_	4	0.000983526		Ferric_siderophore_transport_system,_periplasmic_binding_protein_TonB	2	0.00143369
oxidoreductase activity	6	0.00301659		Antioxidant protein with alkyl hydroperoxidase activity. Required for the reduction of the AhpC active site cysteine residues and for the regeneration of the AhpC enzyme activity	2	0.00242424		Beta-galactosidase_EC_3_2_1_23_	4	0.000983526		FIG00473001:_hypothetical_protein	2	0.00143369
Tetratricopeptide TPR_2 repeat protein	6	0.00301659		Antitoxin Phd_YefM, type II toxin-antitoxin system	2	0.00242424		COG1180_Radical_SAM_Pyruvate-formate_lyase-activating_enzyme_like	4	0.000983526		FIG00676804:_hypothetical_protein	2	0.00143369
AAA domain	5	0.00251383		Belongs to the class-I aminoacyl-tRNA synthetase family	2	0.00242424		conserved_hypothetical_cytosolic_protein	4	0.000983526		Glycosyl_transferase,_group_2_family_protein	2	0.00143369
ABC-2 type transporter	5	0.00251383		Belongs to the peptidase S41A family	2	0.00242424		Ferredoxin	4	0.000983526		Holo-[acyl-carrier_protein]_synthase_(EC_2.7.8.7)	2	0.00143369
amine dehydrogenase activity	5	0.00251383		Binding-protein-dependent transport system inner membrane component	2	0.00242424		Free_methionine-_R_-sulfoxide_reductase_contains_GAF_domain	4	0.000983526		lipoprotein,_putative	2	0.00143369
AsmA family	5	0.00251383		Biopolymer transport protein ExbD/TolR	2	0.00242424		Galactose-1-phosphate_uridylyltransferase_EC_2_7_7_10_	4	0.000983526		Low_molecular_weight_protein_tyrosine_phosphatase_(EC_3.1.3.48)	2	0.00143369
CoA-transferase family III	5	0.00251383		carbohydrate metabolic process	2	0.00242424		Glucose-1-phosphate_thymidylyltransferase_EC_2_7_7_24_	4	0.000983526		Macrolide-specific_efflux_protein_macA_precursor	2	0.00143369
Cytochrome c554 and c-prime	5	0.00251383		COG1670 acetyltransferases, including N-acetylases of ribosomal proteins	2	0.00242424		Glycosyl_transferase	4	0.000983526		membrane_protein,_putative	2	0.00143369
Dolichyl-phosphate-mannose-protein mannosyltransferase	5	0.00251383		Condenses 4-methyl-5-(beta-hydroxyethyl)thiazole monophosphate (THZ-P) and 2-methyl-4-amino-5-hydroxymethyl pyrimidine pyrophosphate (HMP-PP) to form thiamine monophosphate (TMP)	2	0.00242424		Glycosyltransferase_EC_2_4_1_-_	4	0.000983526		Molecular_chaperone_(small_heat_shock_protein)	2	0.00143369
Flavin containing amine oxidoreductase	5	0.00251383		Cupin domain	2	0.00242424		heterodisulfide_reductase_subunit_A/methylviologen_reducing_hydrogenase_subunit_delta	4	0.000983526		NAD_synthetase_(EC_6.3.1.5)	2	0.00143369
GMC oxidoreductase	5	0.00251383		cytochrome c biogenesis protein	2	0.00242424		hypothetical_protein-transmembrane_prediction	4	0.000983526		Nitrate/nitrite_transporter	2	0.00143369
haloacid dehalogenase-like hydrolase	5	0.00251383		denitrification pathway	2	0.00242424		Isopentenyl-diphosphate_delta-isomerase_EC_5_3_3_2_	4	0.000983526		Nitrate_reductase_cytochrome_c550-type_subunit	2	0.00143369
Methyl-viologen-reducing hydrogenase, delta subunit	5	0.00251383		DNA-templated transcription, initiation	2	0.00242424		Manganese_transport_protein_MntH	4	0.000983526		OmpA-like_transmembrane_domain_protein	2	0.00143369
PD-(D/E)XK nuclease superfamily	5	0.00251383		EamA-like transporter family	2	0.00242424		O-antigen_export_system_permease_protein_RfbD	4	0.000983526		Peptidyl-prolyl_cis-trans_isomerase_(EC_5.2.1.8)	2	0.00143369
Sodium:solute symporter family	5	0.00251383		Elongator protein 3, MiaB family, Radical SAM	2	0.00242424		Ornithine_cyclodeaminase_EC_4_3_1_12_	4	0.000983526		Permease_of_the_drug/metabolite_transporter_(DMT)_superfamily	2	0.00143369
Trimethylamine methyltransferase (MTTB)	5	0.00251383		Glyoxalase/Bleomycin resistance protein/Dioxygenase superfamily	2	0.00242424		Possible_neuromedin_U_precursor	4	0.000983526		Phosphate_ABC_transporter,_periplasmic_phosphate-binding_protein_PstS_(TC_3.A.1.7.1)	2	0.00143369
Aldehyde dehydrogenase family	4	0.00201106		G-rich domain on putative tyrosine kinase	2	0.00242424		putative_GAF_sensor_protein	4	0.000983526		Phosphate_transport_regulator_(distant_homolog_of_PhoU)	2	0.00143369
Alpha amylase, catalytic domain	4	0.00201106		helix_turn_helix, Lux Regulon	2	0.00242424		Putative_oxidoreductase	4	0.000983526		Phosphate-specific_outer_membrane_porin_OprP_;_Pyrophosphate-specific_outer_membrane_porin_OprO	2	0.00143369
alpha/beta hydrolase fold	4	0.00201106		Highly conserved protein containing a thioredoxin domain	2	0.00242424		QbdB	4	0.000983526		polysaccharide_deacetylase	2	0.00143369
Amidohydrolase family	4	0.00201106		Histidine kinase	2	0.00242424		Queuosine_biosynthesis_QueD_PTPS-I	4	0.000983526		Prevent_host_death_protein,_Phd_antitoxin_#_A	2	0.00143369
Belongs to the bacterial ribosomal protein bL27 family	4	0.00201106		lipolytic protein G-D-S-L family	2	0.00242424		Secreted_protein_containing_von_Willebrand_factor_VWF_type_A_domain	4	0.000983526		Probable_extracellular_nuclease	2	0.00143369
Belongs to the glycosyl hydrolase 5 (cellulase A) family	4	0.00201106		Major facilitator Superfamily	2	0.00242424		sodium-solute_symporter_putative	4	0.000983526		Probable_low-affinity_inorganic_phosphate_transporter	2	0.00143369
Belongs to the sulfur carrier protein TusA family	4	0.00201106		Methyltransferase FkbM domain	2	0.00242424		tolB_protein_precursor_periplasmic_protein_involved_in_the_tonb-independent_uptake_of_group_A_colicins	4	0.000983526		Probable_poly(beta-D-mannuronate)_O-acetylase_(EC_2.3.1.-)	2	0.00143369
Biotin/lipoate A/B protein ligase family	4	0.00201106		O-Antigen ligase	2	0.00242424		Transcription_regulator_[contains_diacylglycerol_kinase_catalytic_domain]	4	0.000983526		Probable_transmembrane_protein	2	0.00143369
CAAX protease self-immunity	4	0.00201106		Parallel beta-helix repeats	2	0.00242424		Transcriptional_regulator_AraC_family	4	0.000983526		putative_lipoprotein	2	0.00143369
Catalyzes the phosphorylation of D-fructose 6-phosphate to fructose 1,6-bisphosphate by ATP, the first committing step of glycolysis	4	0.00201106		PFAM FAD dependent oxidoreductase	2	0.00242424		TRAP-type_C4-dicarboxylate_transport_system_periplasmic_component	4	0.000983526		putative_membrane_protein	2	0.00143369
Domain of unknown function (DUF362)	4	0.00201106		PFAM Uncharacterised protein family (UPF0153)	2	0.00242424		TRAP-type_C4-dicarboxylate_transport_system_small_permease_component	4	0.000983526		putative_two-component_system_response_regulator	2	0.00143369
Domain of unknown function (DUF4388)	4	0.00201106		Phosphomethylpyrimidine kinase	2	0.00242424		5'-nucleotidase_YjjG_EC_3_1_3_5_	3	0.000737644		radical_SAM_domain_protein	2	0.00143369
domain, Protein	4	0.00201106		PKD domain	2	0.00242424		6-phosphofructokinase_EC_2_7_1_11_	3	0.000737644		Rhodanese-like_domain_protein	2	0.00143369
efflux transmembrane transporter activity	4	0.00201106		PPIases accelerate the folding of proteins. It catalyzes the cis-trans isomerization of proline imidic peptide bonds in oligopeptides	2	0.00242424		7_8_dihydropteroate_synthase_methanopterin_	3	0.000737644		Thiamin-phosphate_pyrophosphorylase_(EC_2.5.1.3)	2	0.00143369
FAD linked oxidase domain protein	4	0.00201106		Protein of unknown function (DUF1501)	2	0.00242424		Acetylornithine_deacetylase_EC_3_5_1_16_	3	0.000737644		Thioredoxin_reductase_(EC_1.8.1.9)	2	0.00143369
FtsX-like permease family	4	0.00201106		Protein of unknown function (DUF3179)	2	0.00242424		Alpha-amylase_family_protein	3	0.000737644		Thrombospondin_1_precursor	2	0.00143369
GHMP kinases N terminal domain	4	0.00201106		Protein of unknown function (DUF455)	2	0.00242424		Anthranilate_phosphoribosyltransferase_EC_2_4_2_18_	3	0.000737644		TsaE_protein,_required_for_threonylcarbamoyladenosine_t(6)A37_formation_in_tRNA	2	0.00143369
Glutathione-dependent formaldehyde-activating enzyme	4	0.00201106		Protein of unknown function DUF72	2	0.00242424		Cadmium_efflux_system_accessory_protein	3	0.000737644		UDP-N-acetylglucosamine_2-epimerase_(EC_5.1.3.14)	2	0.00143369
Glycosyl transferase family group 2	4	0.00201106		Putative auto-transporter adhesin, head GIN domain	2	0.00242424		CAIB/BAIF_family_protein	3	0.000737644		[NiFe]_hydrogenase_nickel_incorporation_protein_HypA	1	0.000716846
Glyoxalase/Bleomycin resistance protein/Dioxygenase superfamily	4	0.00201106		Putative esterase	2	0.00242424		Cardiolipin_synthetase_EC_2_7_8_-_	3	0.000737644		1,4-alpha-glucan_(glycogen)_branching_enzyme,_GH-13-type_(EC_2.4.1.18)	1	0.000716846
metallocarboxypeptidase activity	4	0.00201106		radical SAM domain protein	2	0.00242424		CO_dehydrogenase_accessory_protein_CooC_nickel_insertion_	3	0.000737644		2,3,4,5-tetrahydropyridine-2,6-dicarboxylate_N-succinyltransferase_(EC_2.3.1.117)	1	0.000716846
methyltransferase	4	0.00201106		response regulator	2	0.00242424		Creatinine_amidohydrolase_EC_3_5_2_10_	3	0.000737644		2-amino-3-carboxymuconate-6-semialdehyde_decarboxylase_(EC_4.1.1.45)	1	0.000716846
nitrate reductase activity	4	0.00201106		SMART Integrin alpha beta-propellor repeat protein	2	0.00242424		Cytidylate_kinase_EC_2_7_4_25_	3	0.000737644		2-dehydropantoate_2-reductase_(EC_1.1.1.169)	1	0.000716846
Patatin-like phospholipase	4	0.00201106		SnoaL-like domain	2	0.00242424		Cytochrome_c-type_biogenesis_protein_CcmE_heme_chaperone	3	0.000737644		3-hydroxyanthranilate_3,4-dioxygenase_(EC_1.13.11.6)	1	0.000716846
PFAM alkyl hydroperoxide reductase Thiol specific antioxidant Mal allergen	4	0.00201106		Tetratricopeptide TPR_2 repeat protein	2	0.00242424		Deoxyribose-phosphate_aldolase_EC_4_1_2_4_	3	0.000737644		3-methyl-2-oxobutanoate_hydroxymethyltransferase_(EC_2.1.2.11)	1	0.000716846
Pfam:Arch_ATPase	4	0.00201106		Toxic component of a toxin-antitoxin (TA) module	2	0.00242424		Diacylglycerol_kinase-related_protein	3	0.000737644		4Fe-4S_ferredoxin,_iron-sulfur_binding	1	0.000716846
Predicted permease	4	0.00201106		Toxic component of a toxin-antitoxin (TA) module. An RNase	2	0.00242424		diguanylate_cyclase/phosphodiesterase_GGDEF_&_EAL_domains_with_PAS/PAC_sensor_s_	3	0.000737644		4-hydroxybenzoyl-CoA_thioesterase_family_active_site	1	0.000716846
Prolyl oligopeptidase, N-terminal beta-propeller domain	4	0.00201106		xylanase chitin deacetylase	2	0.00242424		DinG_family_ATP-dependent_helicase_CPE1197	3	0.000737644		4-hydroxy-tetrahydrodipicolinate_reductase_(EC_1.17.1.8)	1	0.000716846
Protein of unknown function, DUF481	4	0.00201106		4 iron, 4 sulfur cluster binding	1	0.00121212		Diverged_glycosyltransferase_domain_containing_protein	3	0.000737644		5'-methylthioadenosine_phosphorylase_(EC_2.4.2.28)	1	0.000716846
Redoxin	4	0.00201106		4-amino-4-deoxy-L-arabinose transferase activity	1	0.00121212		DNA_double-strand_break_repair_protein_Mre11	3	0.000737644		6-phosphogluconolactonase_(EC_3.1.1.31),_eukaryotic_type	1	0.000716846
Serine aminopeptidase, S33	4	0.00201106		4Fe-4S binding domain	1	0.00121212		dTDP-4-dehydrorhamnose_reductase_EC_1_1_1_133_	3	0.000737644		A/G-specific_adenine_glycosylase_(EC_3.2.2.-)	1	0.000716846
Thioesterase superfamily	4	0.00201106		4'-phosphopantetheinyl transferase superfamily	1	0.00121212		Ethanolamine_utilization_polyhedral-body-like_protein_EutN	3	0.000737644		Abortive_infection_protein	1	0.000716846
Transposase	4	0.00201106		5'-nucleotidase, C-terminal domain	1	0.00121212		FIG022869_Oxidoreductase_GMC_family	3	0.000737644		Acetyltransferase,_GNAT_family,_potentially_associated_with_YqeK	1	0.000716846
Transposase IS200 like	4	0.00201106		7 transmembrane helices usually fused to an inactive transglutaminase	1	0.00121212		GCN5-related_N-acetyltransferase	3	0.000737644		Acyl_carrier_protein	1	0.000716846
4-amino-4-deoxy-L-arabinose transferase and related glycosyltransferases of PMT family	3	0.0015083		AAA domain	1	0.00121212		Glutamyl-tRNA_Gln_amidotransferase_subunit_A-like_protein	3	0.000737644		Acylphosphate_phosphohydrolase_(EC_3.6.1.7),_putative	1	0.000716846
4Fe-4S binding domain	3	0.0015083		ABC 3 transport family	1	0.00121212		Glutamyl-tRNA_Gln_amidotransferase_transferase_subunit_EC_6_3_5_7_	3	0.000737644		Acyltransferase_family_protein	1	0.000716846
4Fe-4S ferredoxin iron-sulfur binding domain protein	3	0.0015083		ABC transporter, periplasmic molybdate-binding protein	1	0.00121212		Glycerophosphoryl_diester_phosphodiesterase_EC_3_1_4_46_	3	0.000737644		Addiction_module_toxin,_Txe/YoeB	1	0.000716846
4fe-4S ferredoxin, iron-sulfur binding domain protein	3	0.0015083		ABC-type antimicrobial peptide transport system, permease component	1	0.00121212		Glycyl-tRNA_synthetase_beta_chain_EC_6_1_1_14_	3	0.000737644		Adenine_phosphoribosyltransferase_(EC_2.4.2.7)	1	0.000716846
Aminotransferase	3	0.0015083		ABC-type transport system involved in resistance to organic solvents periplasmic component	1	0.00121212		GMP_synthase_EC_6_3_5_2_	3	0.000737644		Adenylate_cyclase	1	0.000716846
Anion-transporting ATPase	3	0.0015083		Acetyltransferase (GNAT) domain	1	0.00121212		Haloalkane_dehalogenase-like_protein	3	0.000737644		ADP-heptose--lipooligosaccharide_heptosyltransferase_II_(EC_2.4.1.-)	1	0.000716846
Belongs to the TrpC family	3	0.0015083		acetyltransferases and hydrolases with the alpha beta hydrolase fold	1	0.00121212		HigA_protein_antitoxin_to_HigB_	3	0.000737644		Adventurous_gliding_motility_protein_S	1	0.000716846
Bidirectionally degrades single-stranded DNA into large acid-insoluble oligonucleotides, which are then degraded further into small acid-soluble oligonucleotides	3	0.0015083		acid dehydrogenase	1	0.00121212		hypothetical_protein-signal_peptide_prediction	3	0.000737644		AhpC/Tsa_family_protein_@_selenocysteine-containing	1	0.000716846
Biotin-lipoyl like	3	0.0015083		Acyclic terpene utilisation family protein AtuA	1	0.00121212		Indole-3-glycerol_phosphate_synthase_EC_4_1_1_48_	3	0.000737644		Alkaline_phosphatase_(EC_3.1.3.1);_Type_I_phosphodiesterase/nucleotide_pyrophosphatase_precursor	1	0.000716846
BMC	3	0.0015083		acyl carrier protein	1	0.00121212		Integral_membrane_protein_TerC	3	0.000737644		Alkyl_hydroperoxide_reductase_subunit_C-like_protein	1	0.000716846
Calcineurin-like phosphoesterase superfamily domain	3	0.0015083		Acylphosphatase	1	0.00121212		L-asparaginase_EC_3_5_1_1_	3	0.000737644		Alpha/beta_hydrolase	1	0.000716846
Catalyzes a reversible aldol reaction between acetaldehyde and D-glyceraldehyde 3-phosphate to generate 2-deoxy- D-ribose 5-phosphate	3	0.0015083		Acyl-transferase	1	0.00121212		Long-chain_fatty_acid_transport_protein	3	0.000737644		Alpha-amylase/alpha-mannosidase	1	0.000716846
Catalyzes the ATP-dependent transfer of a sulfur to tRNA to produce 4-thiouridine in position 8 of tRNAs, which functions as a near-UV photosensor. Also catalyzes the transfer of sulfur to the sulfur carrier protein ThiS, forming ThiS-thiocarboxylate. This is a step in the synthesis of thiazole, in the thiamine biosynthesis pathway. The sulfur is donated as persulfide by IscS	3	0.0015083		Acyltransferase family	1	0.00121212		mandelate_racemase	3	0.000737644		Alpha-mannosidase_(EC_3.2.1.24)	1	0.000716846
Catalyzes the decarboxylation of orotidine 5'- monophosphate (OMP) to uridine 5'-monophosphate (UMP)	3	0.0015083		Alginate export	1	0.00121212		Methyltransferase	3	0.000737644		Ankyrin	1	0.000716846
Catalyzes the reduction of dTDP-6-deoxy-L-lyxo-4- hexulose to yield dTDP-L-rhamnose	3	0.0015083		alginic acid biosynthetic process	1	0.00121212		Methyltransferase_type_11	3	0.000737644		Arginine-tRNA-protein_transferase_(EC_2.3.2.8)	1	0.000716846
Catalyzes the transfer of the phosphoribosyl group of 5- phosphorylribose-1-pyrophosphate (PRPP) to anthranilate to yield N-(5'-phosphoribosyl)-anthranilate (PRA)	3	0.0015083		Alkaline phosphatase with broad substrate specificity	1	0.00121212		Molybdenum_transport_ATP-binding_protein_ModC_TC_3_A_1_8_1_	3	0.000737644		Arylsulfatase_regulator	1	0.000716846
COG1902 NADH flavin oxidoreductases, Old Yellow Enzyme family	3	0.0015083		Amidohydrolase	1	0.00121212		Multidrug_resistance_efflux_pump	3	0.000737644		Aspartate_1-decarboxylase_(EC_4.1.1.11)	1	0.000716846
Cytochrome C biogenesis protein	3	0.0015083		amino acid activation for nonribosomal peptide biosynthetic process	1	0.00121212		Nitrous_oxide_reductase_maturation_protein_NosD	3	0.000737644		Aspartate-semialdehyde_dehydrogenase_(EC_1.2.1.11)	1	0.000716846
Diacylglycerol kinase catalytic domain (presumed)	3	0.0015083		An RNase that has 5'-3' exonuclease and possibly endonuclease activity. Involved in maturation of rRNA and in some organisms also mRNA maturation and or decay	1	0.00121212		observed_by_proteomics_Citation_Proteomics_from_VerBerkmoes_et_al_2003_unpublished	3	0.000737644		ATP_synthase_F0_sector_subunit_b_(EC_3.6.3.14)	1	0.000716846
epimerase	3	0.0015083		Anticodon binding domain	1	0.00121212		Orotidine_5'-phosphate_decarboxylase_EC_4_1_1_23_	3	0.000737644		ATP_synthase_F0_sector_subunit_c	1	0.000716846
Ethanolamine utilisation protein EutN/carboxysome	3	0.0015083		antisigma factor binding	1	0.00121212		Phosphonate_ABC_transporter_phosphate-binding_periplasmic_component_TC_3_A_1_9_1_	3	0.000737644		ATP-dependent_Clp_protease_adaptor_protein_ClpS	1	0.000716846
Galactose-1-phosphate uridyl transferase, N-terminal domain	3	0.0015083		Antitoxin component of a toxin-antitoxin (TA) module	1	0.00121212		Phosphoribosylanthranilate_isomerase_EC_5_3_1_24_	3	0.000737644		ATP-grasp_enzyme-like_protein	1	0.000716846
GatB/GatE catalytic domain	3	0.0015083		arylsulfatase activity	1	0.00121212		probable_hydrolase	3	0.000737644		Autoinducer_2_(AI-2)_aldolase_LsrF_(EC_4.2.1.-)	1	0.000716846
GDYXXLXY protein	3	0.0015083		AsmA family	1	0.00121212		Prolyl_endopeptidase_EC_3_4_21_26_	3	0.000737644		BatE	1	0.000716846
Glycosyl transferase	3	0.0015083		Asparagine synthase	1	0.00121212		Proton/glutamate_symporter	3	0.000737644		Benzoyl-CoA_oxygenase_component_B	1	0.000716846
Glycyl-tRNA synthetase beta subunit	3	0.0015083		Aspartyl protease	1	0.00121212		Purine_nucleoside_phosphorylase_EC_2_4_2_1_	3	0.000737644		beta-lactamase	1	0.000716846
Helix-turn-helix XRE-family like proteins	3	0.0015083		ATP synthesis coupled proton transport	1	0.00121212		Putative_inner_membrane_protein	3	0.000737644		Beta-lactamase-like	1	0.000716846
Heme chaperone required for the biogenesis of c-type cytochromes. Transiently binds heme delivered by CcmC and transfers the heme to apo-cytochromes in a process facilitated by CcmF and CcmH	3	0.0015083		ATPase (AAA superfamily	1	0.00121212		putative_membrane_protein	3	0.000737644		Biopolymer_transport_protein_ExbD/TolR	1	0.000716846
involved in cell wall biogenesis	3	0.0015083		ATP-dependent carboxylate-amine ligase which exhibits weak glutamate--cysteine ligase activity	1	0.00121212		putative_xylanase	3	0.000737644		Biosynthetic_arginine_decarboxylase_(EC_4.1.1.19)	1	0.000716846
Involved in the tonB-independent uptake of proteins	3	0.0015083		ATP-dependent exoDNAse (exonuclease V) beta subunit (contains helicase and exonuclease domains)	1	0.00121212		response_regulator_receiver_protein	3	0.000737644		Biotin_synthase-related_enzyme	1	0.000716846
L,D-transpeptidase catalytic domain	3	0.0015083		ATP-grasp	1	0.00121212		Rhodanese-like_domain_protein	3	0.000737644		Bll2366_protein	1	0.000716846
lipoprotein involved in nitrous oxide reduction	3	0.0015083		B12 binding domain	1	0.00121212		Ribulose-5-phosphate_4-epimerase_and_related_epimerases_and_aldolases	3	0.000737644		Bll2457_protein	1	0.000716846
Mandelate racemase / muconate lactonizing enzyme, C-terminal domain	3	0.0015083		B3/4 domain	1	0.00121212		Sulfite_reduction-associated_complex_DsrMKJOP_protein_DsrK_=HmeD_	3	0.000737644		Bll2645_protein	1	0.000716846
N-acetylglucosaminylinositol deacetylase activity	3	0.0015083		BAAT Acyl-CoA thioester hydrolase	1	0.00121212		Sulfite_reduction-associated_complex_DsrMKJOP_protein_DsrM_=_HmeC_	3	0.000737644		Bll4978_protein	1	0.000716846
NAD-binding protein involved in the addition of a carboxymethylaminomethyl (cmnm) group at the wobble position (U34) of certain tRNAs, forming tRNA-cmnm(5)s(2)U34	3	0.0015083		Bacterial Ig-like domain	1	0.00121212		Thiamin-regulated_outer_membrane_receptor_Omr1	3	0.000737644		BNR_repeat	1	0.000716846
nuclear chromosome segregation	3	0.0015083		Bacterial lipid A biosynthesis acyltransferase	1	0.00121212		TldE_protein_part_of_TldE/TldD_proteolytic_complex	3	0.000737644		cAMP-binding_proteins_-_catabolite_gene_activator_and_regulatory_subunit_of_cAMP-dependent_protein_kinases	1	0.000716846
Nucleotidyl transferase AbiEii toxin, Type IV TA system	3	0.0015083		Bacterial lipoate protein ligase C-terminus	1	0.00121212		TonB-dependent_receptor	3	0.000737644		CapK_protein,_putative	1	0.000716846
NUDIX domain	3	0.0015083		Bacterial protein of unknown function (DUF937)	1	0.00121212		TPR_repeat_TPR_repeat	3	0.000737644		carbonic_anhydrase,_family_3	1	0.000716846
O-Glycosyl hydrolase family 30	3	0.0015083		Belongs to the ArsC family	1	0.00121212		Transaldolase_EC_2_2_1_2_	3	0.000737644		Carboxylate-amine_ligase_bll3764_(EC_6.3.-.-)	1	0.000716846
OsmC-like protein	3	0.0015083		Belongs to the bacterial ribosomal protein bL33 family	1	0.00121212		Transcriptional_regulator_GntR_family	3	0.000737644		Carboxylesterase	1	0.000716846
Outer membrane protein beta-barrel family	3	0.0015083		Belongs to the class-IV pyridoxal-phosphate-dependent aminotransferase family	1	0.00121212		TRAP-type_C4-dicarboxylate_transport_system_large_permease_component	3	0.000737644		Carboxyl-terminal_protease_(EC_3.4.21.102)	1	0.000716846
peptidase activity	3	0.0015083		Belongs to the deoxyhypusine synthase family	1	0.00121212		tRNA_uridine_5-carboxymethylaminomethyl_modification_enzyme_GidA	3	0.000737644		Ccs1/ResB-related_putative_cytochrome_C-type_biogenesis_protein	1	0.000716846
PFAM aldo keto reductase	3	0.0015083		Belongs to the GarS family	1	0.00121212		TsaB_protein_required_for_threonylcarbamoyladenosine_t_6_A_formation_in_tRNA	3	0.000737644		Cell_division_inhibitor	1	0.000716846
PFAM amidohydrolase	3	0.0015083		Belongs to the glycosyl hydrolase 30 family	1	0.00121212		Type_I_secretion_outer_membrane_protein_TolC_precursor	3	0.000737644		Cell_division_protein_FtsQ	1	0.000716846
PFAM Peptidase family M20 M25 M40	3	0.0015083		Belongs to the glycosyl hydrolase 57 family	1	0.00121212		Wax_ester_synthase/acyl-CoA_diacylglycerol_acyltransferase	3	0.000737644		Cell_division_protein_FtsX	1	0.000716846
PFAM Transposase DDE domain	3	0.0015083		Belongs to the malate synthase family	1	0.00121212		Zinc_ABC_transporter_periplasmic-binding_protein_ZnuA	3	0.000737644		Cellulose_synthase_(UDP-forming)_(EC_2.4.1.12)	1	0.000716846
Pfam:TPM	3	0.0015083		Belongs to the NadC ModD family	1	0.00121212		Zn-dependent_aminopeptidase	3	0.000737644		CG4050_gene_product_from_transcript_CG4050-RA	1	0.000716846
Phospholipid methyltransferase	3	0.0015083		Belongs to the Nudix hydrolase family	1	0.00121212		2'_3'-cyclic-nucleotide_2'-phosphodiesterase_EC_3_1_4_16_	2	0.000491763		Chaperonin_(heat_shock_protein_33)	1	0.000716846
Predicted membrane protein (DUF2157)	3	0.0015083		Belongs to the Orn Lys Arg decarboxylase class-II family	1	0.00121212		2-dehydropantoate_2-reductase_EC_1_1_1_169_	2	0.000491763		Chlorophyll_a_synthase_ChlG_(EC_2.5.1.62)	1	0.000716846
Protein of unknown function (DUF1298)	3	0.0015083		Belongs to the peptidase S51 family	1	0.00121212		2-keto-3-deoxy-D-arabino-heptulosonate-7-phosphate_synthase_II_EC_2_5_1_54_	2	0.000491763		Choline_monooxygenase-like_protein_with_aromatic-ring-hydroxylating_dioxygenase_domain	1	0.000716846
Protein of unknown function (DUF2490)	3	0.0015083		Belongs to the precorrin methyltransferase family	1	0.00121212		2-oxoglutarate_oxidoreductase_gamma_subunit_EC_1_2_7_3_	2	0.000491763		Choline-sulfatase_(EC_3.1.6.6)	1	0.000716846
Psort location Cytoplasmic, score	3	0.0015083		Belongs to the UDP-N-acetylglucosamine 2-epimerase family	1	0.00121212		3-oxoacyl-[acyl-carrier-protein]_synthase_KASII_EC_2_3_1_41_	2	0.000491763		Citrate_lyase_beta_chain_(EC_4.1.3.6)	1	0.000716846
Psort location CytoplasmicMembrane, score	3	0.0015083		Belongs to the UPF0173 family	1	0.00121212		4-hydroxyphenylpyruvate_dioxygenase_EC_1_13_11_27_	2	0.000491763		CmpX	1	0.000716846
Putative heavy-metal chelation	3	0.0015083		Belongs to the UPF0251 family	1	0.00121212		6-aminohexanoate-dimer_hydrolase_EC_3_5_1_46_	2	0.000491763		Cobalt-zinc-cadmium_resistance_protein_CzcD	1	0.000716846
Putative MetA-pathway of phenol degradation	3	0.0015083		Belongs to the UPF0307 family	1	0.00121212		6-phosphofructokinase_eukaryotic_type_EC_2_7_1_11_	2	0.000491763		Coenzyme_PQQ_synthesis_protein_B	1	0.000716846
Radical SAM superfamily	3	0.0015083		benzoyl-CoA oxygenase	1	0.00121212		ABC_transporter_permease_protein	2	0.000491763		COG1399_protein,_clustered_with_ribosomal_protein_L32p	1	0.000716846
response to heat	3	0.0015083		Beta-eliminating lyase	1	0.00121212		ABC_transporter_permease_protein_putative	2	0.000491763		COG1801:_Uncharacterized_conserved_protein	1	0.000716846
Roadblock/LC7 domain	3	0.0015083		Beta-lactamase	1	0.00121212		ABC-type_branched-chain_amino_acid_transport_systems_periplasmic_component	2	0.000491763		COG1836	1	0.000716846
RsbT co-antagonist protein rsbRD N-terminal domain	3	0.0015083		beta-N-acetylglucosaminidase	1	0.00121212		Acyl_carrier_protein	2	0.000491763		COG2363	1	0.000716846
succinyl-diaminopimelate desuccinylase activity	3	0.0015083		Binds to DNA and alters its conformation. May be involved in regulation of gene expression, nucleoid organization and DNA protection	1	0.00121212		Acyltransferase_family_protein	2	0.000491763		COG2827:_putative_endonuclease_containing_a_URI_domain	1	0.000716846
Sulfatase-modifying factor enzyme 1	3	0.0015083		BolA-like protein	1	0.00121212		Adenine_deaminase_EC_3_5_4_2_	2	0.000491763		COG2833:_uncharacterized_protein	1	0.000716846
Sulphur transport	3	0.0015083		Branched-chain amino acid aminotransferase 4-amino-4-deoxychorismate lyase	1	0.00121212		Adenosylhopane_nucleosidase_HpnG	2	0.000491763		COG3380:_Amine_oxidase,_flavin-containing	1	0.000716846
thiolester hydrolase activity	3	0.0015083		BrnA antitoxin of type II toxin-antitoxin system	1	0.00121212		adenylate_cyclase	2	0.000491763		Colicin_V_production_protein	1	0.000716846
Transaldolase is important for the balance of metabolites in the pentose-phosphate pathway	3	0.0015083		Broad specificity carboxypetidase that releases amino acids sequentially from the C-terminus, including neutral, aromatic, polar and basic residues	1	0.00121212		Adenylylsulfate_reductase_alpha-subunit_EC_1_8_99_2_	2	0.000491763		Conserved_hypothetical_protein_probably_involved_in_assimilatory_sulfate_reduction	1	0.000716846
transposase activity	3	0.0015083		Calcineurin-like phosphoesterase	1	0.00121212		Agmatinase_EC_3_5_3_11_	2	0.000491763		Conserved_membrane_protein,_possible_4-hydroxybenzoate_octaprenyltranferase	1	0.000716846
TRAP transporter T-component	3	0.0015083		Calcineurin-like phosphoesterase superfamily domain	1	0.00121212		Alanine_dehydrogenase_EC_1_4_1_1_	2	0.000491763		conserved_protein_of_unknown_function;_putative_TolB-type_secreted_protein	1	0.000716846
tRNA 3'-trailer cleavage	3	0.0015083		cAMP biosynthetic process	1	0.00121212		Alkaline_phosphatase_EC_3_1_3_1_	2	0.000491763		Conserved_repeat_domain_protein	1	0.000716846
Type I phosphodiesterase / nucleotide pyrophosphatase	3	0.0015083		capsular polysaccharide biosynthesis protein	1	0.00121212		Alkyl_hydroperoxide_reductase_protein_C_EC_1_6_4_-_	2	0.000491763		CrcB_protein	1	0.000716846
von Willebrand factor (VWF) type A domain	3	0.0015083		Carbamoyltransferase C-terminus	1	0.00121212		Alpha-methylacyl-CoA_racemase_EC_5_1_99_4_	2	0.000491763		Cyanoglobin;_Hemoglobin-like_protein_HbN	1	0.000716846
WD40-like Beta Propeller Repeat	3	0.0015083		Carbonic anhydrases acetyltransferases, isoleucine patch superfamily	1	0.00121212		alternate_gene_name_ydjQ	2	0.000491763		Cysteinyl-tRNA_synthetase_(EC_6.1.1.16)	1	0.000716846
Yip1 domain	3	0.0015083		carboxylate-amine ligase domain protein	1	0.00121212		amine_oxidase	2	0.000491763		Cytochrome_c-type_biogenesis_protein_CcmE,_heme_chaperone	1	0.000716846
23S rRNA-intervening sequence protein	2	0.00100553		Carboxylesterase	1	0.00121212		Amino_acid_permease	2	0.000491763		Cytochrome_c-type_biogenesis_protein_CcsA/ResC	1	0.000716846
3-oxoacyl-[acyl-carrier-protein] synthase activity	2	0.00100553		carboxylic ester hydrolase activity	1	0.00121212		aminopeptidase	2	0.000491763		Cytochrome_oxidase_biogenesis_protein_Sco1/SenC/PrrC,_putative_copper_metallochaperone	1	0.000716846
4 iron, 4 sulfur cluster binding	2	0.00100553		Carboxymuconolactone decarboxylase family	1	0.00121212		Aminopeptidase_C_EC_3_4_22_40_	2	0.000491763		Cytotoxic_translational_repressor_of_toxin-antitoxin_stability_system	1	0.000716846
4-amino-4-deoxy-L-arabinose transferase activity	2	0.00100553		Catalyzes a salvage reaction resulting in the formation of AMP, that is energically less costly than de novo synthesis	1	0.00121212		Anti-sigma_B_factor_RsbT	2	0.000491763		D-alanine-D-alanine_ligase	1	0.000716846
4Fe-4S single cluster domain	2	0.00100553		Catalyzes the addition and repair of the essential 3'- terminal CCA sequence in tRNAs without using a nucleic acid template. Adds these three nucleotides in the order of C, C, and A to the tRNA nucleotide-73, using CTP and ATP as substrates and producing inorganic pyrophosphate. Also shows phosphatase, 2'- nucleotidase and 2',3'-cyclic phosphodiesterase activities. These phosphohydrolase activiti…	1	0.00121212		Arginine_pathway_regulatory_protein_ArgR_repressor_of_arg_regulon	2	0.000491763		D-alanine--D-alanine_ligase_(EC_6.3.2.4)	1	0.000716846
4Fe-4S single cluster domain of Ferredoxin I	2	0.00100553		Catalyzes the anaerobic formation of alpha-ketobutyrate and ammonia from threonine in a two-step reaction. The first step involved a dehydration of threonine and a production of enamine intermediates (aminocrotonate), which tautomerizes to its imine form (iminobutyrate). Both intermediates are unstable and short- lived. The second step is the nonenzymatic hydrolysis of the enamine imine intermedi…	1	0.00121212		Argininosuccinate_lyase_EC_4_3_2_1_	2	0.000491763		D-amino_acid_dehydrogenase_small_subunit_(EC_1.4.99.1)	1	0.000716846
5'-nucleotidase	2	0.00100553		Catalyzes the ATP-dependent amidation of deamido-NAD to form NAD. Uses ammonia as a nitrogen source	1	0.00121212		Argininosuccinate_synthase_EC_6_3_4_5_	2	0.000491763		Deblocking_aminopeptidase_(EC_3.4.11.-)	1	0.000716846
ABC transporter substrate-binding protein PnrA-like	2	0.00100553		Catalyzes the ATP-dependent phosphorylation of the 3- deoxy-D-manno-octulosonic acid (Kdo) residue in Kdo-lipid IV(A) at the 4-OH position	1	0.00121212		Arsenate_reductase_EC_1_20_4_1_	2	0.000491763		Deoxyhypusine_synthase_(EC_2.5.1.46)	1	0.000716846
ABC transporter, phosphonate, periplasmic substrate-binding protein	2	0.00100553		Catalyzes the ATP-dependent transfer of a sulfur to tRNA to produce 4-thiouridine in position 8 of tRNAs, which functions as a near-UV photosensor. Also catalyzes the transfer of sulfur to the sulfur carrier protein ThiS, forming ThiS-thiocarboxylate. This is a step in the synthesis of thiazole, in the thiamine biosynthesis pathway. The sulfur is donated as persulfide by IscS	1	0.00121212		Arylesterase_precursor_EC_3_1_1_2_	2	0.000491763		Deoxyribodipyrimidine_photolyase,_type_II_(EC_4.1.99.3)	1	0.000716846
ABC-2 family transporter protein	2	0.00100553		Catalyzes the biosynthesis of agmatine from arginine	1	0.00121212		Aspartate_aminotransferase_EC_2_6_1_1_	2	0.000491763		Dephospho-CoA_kinase_archaeal,_predicted_(EC_2.7.1.24)	1	0.000716846
acid phosphatase activity	2	0.00100553		Catalyzes the complex heterocyclic radical-mediated conversion of 6-carboxy-5,6,7,8-tetrahydropterin (CPH4) to 7- carboxy-7-deazaguanine (CDG), a step common to the biosynthetic pathways of all 7-deazapurine-containing compounds	1	0.00121212		Aspartate_ammonia-lyase_EC_4_3_1_1_	2	0.000491763		Diaminopimelate_decarboxylase_(EC_4.1.1.20)	1	0.000716846
Activator of Hsp90 ATPase homolog 1-like protein	2	0.00100553		Catalyzes the condensation of iminoaspartate with dihydroxyacetone phosphate to form quinolinate	1	0.00121212		ASPIC/UnbV_domain_protein	2	0.000491763		Dihydroneopterin_aldolase_(EC_4.1.2.25)	1	0.000716846
Adenylate and Guanylate cyclase catalytic domain	2	0.00100553		Catalyzes the condensation of pantoate with beta-alanine in an ATP-dependent reaction via a pantoyl-adenylate intermediate	1	0.00121212		ATP_synthase_F0_sector_subunit_b_EC_3_6_3_14_	2	0.000491763		DinG_family_ATP-dependent_helicase_YoaA	1	0.000716846
Adenylyl- / guanylyl cyclase, catalytic domain	2	0.00100553		Catalyzes the conversion of 4-hydroxy- tetrahydrodipicolinate (HTPA) to tetrahydrodipicolinate	1	0.00121212		ATP_synthase_F0_sector_subunit_c_EC_3_6_3_14_	2	0.000491763		DNA_Pol_III_Epsilon_Chain	1	0.000716846
AI-2E family transporter	2	0.00100553		Catalyzes the conversion of 7,8-dihydroneopterin to 6- hydroxymethyl-7,8-dihydropterin	1	0.00121212		Basic_proline-rich_protein_precursor	2	0.000491763		DNA_polymerase_III_delta_subunit_(EC_2.7.7.7)	1	0.000716846
Alanine dehydrogenase/PNT, N-terminal domain	2	0.00100553		Catalyzes the conversion of urocanate to 4-imidazolone- 5-propionate	1	0.00121212		Beta-lactamase_class_C_and_other_penicillin_binding_proteins	2	0.000491763		DNA_polymerase_III_epsilon_subunit_(EC_2.7.7.7)	1	0.000716846
Aldehyde ferredoxin oxidoreductase, N-terminal domain	2	0.00100553		Catalyzes the formation of the alpha-1,6-glucosidic linkages in glycogen by scission of a 1,4-alpha-linked oligosaccharide from growing alpha-1,4-glucan chains and the subsequent attachment of the oligosaccharide to the alpha-1,6 position	1	0.00121212		Beta-lactamase_EC_3_5_2_6_	2	0.000491763		DNA_topoisomerase_I_(EC_5.99.1.2)	1	0.000716846
Aldolase/RraA	2	0.00100553		Catalyzes the irreversible transfer of a propylamine group from the amino donor S-adenosylmethioninamine (decarboxy- AdoMet) to putrescine (1,4-diaminobutane) to yield spermidine	1	0.00121212		Bll2366_protein	2	0.000491763		DNA_topoisomerase_VI_subunit_A_(EC_5.99.1.3)	1	0.000716846
Amidase	2	0.00100553		Catalyzes the last two sequential reactions in the de novo biosynthetic pathway for UDP-N-acetylglucosamine (UDP- GlcNAc). The C-terminal domain catalyzes the transfer of acetyl group from acetyl coenzyme A to glucosamine-1-phosphate (GlcN-1-P) to produce N-acetylglucosamine-1-phosphate (GlcNAc-1-P), which is converted into UDP-GlcNAc by the transfer of uridine 5- monophosphate (from uridine 5-tr…	1	0.00121212		CAMP_phosphodiesterases_class-II_Metallo-beta-lactamase_superfamily	2	0.000491763		DNA-binding_response_regulator,_LuxR_family	1	0.000716846
Amino acid permease	2	0.00100553		Catalyzes the NADPH-dependent formation of L-aspartate- semialdehyde (L-ASA) by the reductive dephosphorylation of L- aspartyl-4-phosphate	1	0.00121212		cAMP-binding_proteins_-_catabolite_gene_activator_and_regulatory_subunit_of_cAMP-dependent_protein_kinases	2	0.000491763		DNA-damage-inducible_protein_F	1	0.000716846
antisigma factor binding	2	0.00100553		Catalyzes the NADPH-dependent reduction of ketopantoate into pantoic acid	1	0.00121212		Carbon_starvation_protein_A	2	0.000491763		Endo-1,4-beta-xylanase_A_precursor_(EC_3.2.1.8)	1	0.000716846
Arabinose-binding domain of AraC transcription regulator, N-term	2	0.00100553		Catalyzes the oxidation of glucose 6-phosphate to 6- phosphogluconolactone	1	0.00121212		Carboxypeptidase_G2	2	0.000491763		Endoglucanase_(EC_3.2.1.4)	1	0.000716846
Archease protein family (MTH1598/TM1083)	2	0.00100553		Catalyzes the oxidation of the 1,2-dihydro- and 1,6- dihydro- isomeric forms of beta-NAD(P) back to beta-NAD(P) . May serve to protect primary metabolism dehydrogenases from inhibition by the 1,2-dihydro- and 1,6-dihydro-beta-NAD(P) isomers	1	0.00121212		Carotenoid_cis-trans_isomerase_EC_5_2_-_-_	2	0.000491763		Endonuclease/exonuclease/phosphatase	1	0.000716846
argininosuccinate lyase	2	0.00100553		Catalyzes the oxidative ring opening of 3- hydroxyanthranilate to 2-amino-3-carboxymuconate semialdehyde, which spontaneously cyclizes to quinolinate	1	0.00121212		Cation_antiporter_precursor	2	0.000491763		Endonuclease_IV_(EC_3.1.21.2)	1	0.000716846
Arginosuccinate synthase	2	0.00100553		Catalyzes the pyruvoyl-dependent decarboxylation of aspartate to produce beta-alanine	1	0.00121212		CBS_domain_protein	2	0.000491763		Excinuclease_ABC_subunit_C	1	0.000716846
asparaginase activity	2	0.00100553		Catalyzes the rearrangement of 1-deoxy-D-xylulose 5- phosphate (DXP) to produce the thiazole phosphate moiety of thiamine. Sulfur is provided by the thiocarboxylate moiety of the carrier protein ThiS. In vitro, sulfur can be provided by H(2)S	1	0.00121212		Cell_division_inhibitor	2	0.000491763		expressed_protein	1	0.000716846
Aspartyl protease	2	0.00100553		Catalyzes the reduction of nitrite to ammonia, consuming six electrons in the process	1	0.00121212		Cell_division_protein_BolA	2	0.000491763		Fatty_acid_desaturase	1	0.000716846
ATPase of the ABC class	2	0.00100553		Catalyzes the reductive cleavage of azo bond in aromatic azo compounds to the corresponding amines. Requires NADH, but not NADPH, as an electron donor for its activity	1	0.00121212		Cell_division_protein_FtsK	2	0.000491763		ferric_enterobactin_esterase-related_protein	1	0.000716846
ATP-dependent helicase activity	2	0.00100553		Catalyzes the reversible oxidation of malate to oxaloacetate	1	0.00121212		Chemotaxis_protein_methyltransferase_CheR_EC_2_1_1_80_	2	0.000491763		FIG000557:_hypothetical_protein_co-occurring_with_RecR	1	0.000716846
Bacterial transcriptional repressor C-terminal	2	0.00100553		Catalyzes the reversible phosphorylation of S-methyl-5'- thioadenosine (MTA) to adenine and 5-methylthioribose-1-phosphate. Involved in the breakdown of MTA, a major by-product of polyamine biosynthesis. Responsible for the first step in the methionine salvage pathway after MTA has been generated from S- adenosylmethionine. Has broad substrate specificity with 6- aminopurine nucleosides as prefer…	1	0.00121212		Chromosome_partition_protein_smc	2	0.000491763		FIG000605:_protein_co-occurring_with_transport_systems_(COG1739)	1	0.000716846
Bacterial transferase hexapeptide (six repeats)	2	0.00100553		Catalyzes the reversible reaction in which hydroxymethyl group from 5,10-methylenetetrahydrofolate is transferred onto alpha-ketoisovalerate to form ketopantoate	1	0.00121212		Chromosome_segregation_SMC_protein_ATPase	2	0.000491763		FIG002379:_metal-dependent_hydrolase	1	0.000716846
bacterial-type flagellum-dependent cell motility	2	0.00100553		Catalyzes the synthesis of the hydroxymethylpyrimidine phosphate (HMP-P) moiety of thiamine from aminoimidazole ribotide (AIR) in a radical S-adenosyl-L-methionine (SAM)-dependent reaction	1	0.00121212		Citrate_synthase_si_EC_2_3_3_1_	2	0.000491763		FIG002781:_Alpha-L-glutamate_ligase_family_protein	1	0.000716846
Belongs to the alkaline phosphatase family	2	0.00100553		Catalyzes the transfer of a N-acetyl-glucosamine moiety to 1D-myo-inositol 3-phosphate to produce 1D-myo-inositol 2- acetamido-2-deoxy-glucopyranoside 3-phosphate in the mycothiol biosynthesis pathway	1	0.00121212		CoA-acylating_propionaldehyde_dehydrogenase	2	0.000491763		FIG002813:_LPPG:FO_2-phospho-L-lactate_transferase_like,_CofD-like	1	0.000716846
Belongs to the arginase family	2	0.00100553		Catalyzes the transfer of a ribosyl phosphate group from 5-phosphoribose 1-diphosphate to orotate, leading to the formation of orotidine monophosphate (OMP)	1	0.00121212		CoB--CoM_heterodisulfide_reductase_subunit_C_EC_1_8_98_1_	2	0.000491763		FIG003003:_hypothetical_protein	1	0.000716846
Belongs to the bacterial ribosomal protein bL33 family	2	0.00100553		Catalyzes the transfer of endogenously produced octanoic acid from octanoyl-acyl-carrier-protein onto the lipoyl domains of lipoate-dependent enzymes. Lipoyl-ACP can also act as a substrate although octanoyl-ACP is likely to be the physiological substrate	1	0.00121212		CoB--CoM_heterodisulfide_reductase_subunit_D_EC_1_8_98_1_	2	0.000491763		FIG003737:_Predicted_deacylase	1	0.000716846
Belongs to the binding-protein-dependent transport system permease family	2	0.00100553		Catalyzes two steps in the biosynthesis of coenzyme A. In the first step cysteine is conjugated to 4'-phosphopantothenate to form 4-phosphopantothenoylcysteine, in the latter compound is decarboxylated to form 4'-phosphopantotheine	1	0.00121212		Cobyrinic_acid_A_C-diamide_synthase	2	0.000491763		FIG004556:_membrane_metalloprotease	1	0.000716846
Belongs to the BolA IbaG family	2	0.00100553		Cation efflux family	1	0.00121212		Coenzyme_F420-reducing_hydrogenase_beta_subunit	2	0.000491763		FIG004655:_Polysaccharide_deacetylase	1	0.000716846
Belongs to the citrate synthase family	2	0.00100553		C-C_Bond_Lyase of the TIM-Barrel fold	1	0.00121212		CONSERVED_MEMBRANE_PROTEIN	2	0.000491763		FIG00496314:_hypothetical_protein	1	0.000716846
Belongs to the cysteine synthase cystathionine beta- synthase family	2	0.00100553		cell redox homeostasis	1	0.00121212		CsoS1D	2	0.000491763		FIG00513724:_hypothetical_protein	1	0.000716846
Belongs to the GHMP kinase family. GalK subfamily	2	0.00100553		cellular component assembly	1	0.00121212		Cysteine_synthase_EC_2_5_1_47_	2	0.000491763		FIG006231:_RNA-binding_protein	1	0.000716846
Belongs to the glycerate kinase type-1 family	2	0.00100553		cellular response to phosphate starvation	1	0.00121212		Cytochrome_c_biogenesis_protein	2	0.000491763		FIG006762:_Phosphoglycerate_mutase_family	1	0.000716846
Belongs to the metallo-dependent hydrolases superfamily. Adenine deaminase family	2	0.00100553		Channel that opens in response to stretch forces in the membrane lipid bilayer. May participate in the regulation of osmotic pressure changes within the cell	1	0.00121212		Cytochrome_c_family_protein	2	0.000491763		FIG00677039:_hypothetical_protein	1	0.000716846
Belongs to the monovalent cation proton antiporter 2 (CPA2) transporter (TC 2.A.37) family	2	0.00100553		chaperone-mediated protein complex assembly	1	0.00121212		Cytochrome_c-type_biogenesis_protein_DsbD_protein-disulfide_reductase_EC_1_8_1_8_	2	0.000491763		FIG00677473:_hypothetical_protein	1	0.000716846
Belongs to the peptidase S41A family	2	0.00100553		chaperone-mediated protein folding	1	0.00121212		Cytochrome_d_ubiquinol_oxidase_subunit_I_EC_1_10_3_-_	2	0.000491763		FIG00678143:_hypothetical_protein	1	0.000716846
Belongs to the sodium solute symporter (SSF) (TC 2.A.21) family	2	0.00100553		CHAT domain	1	0.00121212		Cytochrome_d_ubiquinol_oxidase_subunit_II_EC_1_10_3_-_	2	0.000491763		FIG00680164:_hypothetical_protein	1	0.000716846
Belongs to the TrpF family	2	0.00100553		cheY-homologous receiver domain	1	0.00121212		Dihydroorotase_EC_3_5_2_3_	2	0.000491763		FIG00857619:_hypothetical_protein	1	0.000716846
Belongs to the universal ribosomal protein uL29 family	2	0.00100553		ChrR Cupin-like domain	1	0.00121212		Dihydroorotate_dehydrogenase_EC_1_3_3_1_	2	0.000491763		FIG01019077:_hypothetical_protein	1	0.000716846
Belongs to the universal stress protein A family	2	0.00100553		CoA binding domain	1	0.00121212		Dimethylhistidine_N-methyltransferase_EC_2_1_1_44_	2	0.000491763		FIG01058185:_hypothetical_protein	1	0.000716846
Berberine and berberine like	2	0.00100553		coenzyme binding	1	0.00121212		Dimethylmenaquinone_methyltransferase	2	0.000491763		FIG01073555:_hypothetical_protein	1	0.000716846
beta-lactamase domain protein	2	0.00100553		coenzyme F390	1	0.00121212		Diphosphomevalonate_decarboxylase_EC_4_1_1_33_	2	0.000491763		FIG01088015:_hypothetical_protein	1	0.000716846
carbohydrate kinase activity	2	0.00100553		COG0189 Glutathione synthase Ribosomal protein S6 modification enzyme (glutaminyl transferase)	1	0.00121212		Dissimilatory_sulfite_reductase_alpha_subunit_EC_1_8_99_3_	2	0.000491763		FIG01203110:_hypothetical_protein	1	0.000716846
carbohydrate transport	2	0.00100553		COG0226 ABC-type phosphate transport system periplasmic	1	0.00121212		DNA_alkylation_repair_enzyme	2	0.000491763		FIG028220:_hypothetical_protein_co-occurring_with_HEAT_repeat_protein	1	0.000716846
Carbon starvation protein	2	0.00100553		COG0265 Trypsin-like serine proteases, typically periplasmic, contain C-terminal PDZ domain	1	0.00121212		DNA-3-methyladenine_glycosylase_II_EC_3_2_2_21_	2	0.000491763		FIG039061:_hypothetical_protein_related_to_heme_utilization	1	0.000716846
Carboxypeptidase regulatory-like domain	2	0.00100553		COG0457 FOG TPR repeat	1	0.00121212		DnaK_suppressor_protein	2	0.000491763		FIG056164:_rhomboid_family_serine_protease	1	0.000716846
Catalyzes the ATP-dependent amidation of the two carboxylate groups at positions a and c of cobyrinate, using either L-glutamine or ammonia as the nitrogen source	2	0.00100553		COG0477 Permeases of the major facilitator superfamily	1	0.00121212		dTDP-4-dehydrorhamnose_3_5-epimerase_EC_5_1_3_13_	2	0.000491763		FIG070318:_hypothetical_protein	1	0.000716846
Catalyzes the conversion of dihydroorotate to orotate with quinone as electron acceptor	2	0.00100553		COG0518 GMP synthase - Glutamine amidotransferase domain	1	0.00121212		DUF124_domain-containing_protein	2	0.000491763		FIG071193:_hypothetical_protein	1	0.000716846
Catalyzes the conversion of urocanate to 4-imidazolone- 5-propionate	2	0.00100553		COG0524 Sugar kinases, ribokinase family	1	0.00121212		Dynamin_family_protein	2	0.000491763		FIG138315:_Putative_alpha_helix_protein	1	0.000716846
Catalyzes the epimerization of the C3' and C5'positions of dTDP-6-deoxy-D-xylo-4-hexulose, forming dTDP-6-deoxy-L-lyxo-4- hexulose	2	0.00100553		COG0663 Carbonic anhydrases acetyltransferases, isoleucine patch superfamily	1	0.00121212		Ethanolamine_utilization_protein_similar_to_PduT	2	0.000491763		FIG139976:_hypothetical_protein	1	0.000716846
Catalyzes the NADPH-dependent reduction of ketopantoate into pantoic acid	2	0.00100553		COG1230 Co Zn Cd efflux system component	1	0.00121212		Exodeoxyribonuclease_VII_large_subunit_EC_3_1_11_6_	2	0.000491763		filamentation_induced_by_cAMP_protein_Fic	1	0.000716846
Catalyzes the phosphorylation of ribose at O-5 in a reaction requiring ATP and magnesium. The resulting D-ribose-5- phosphate can then be used either for sythesis of nucleotides, histidine, and tryptophan, or as a component of the pentose phosphate pathway	2	0.00100553		COG1331 Highly conserved protein containing a thioredoxin domain	1	0.00121212		Fatty_acid_desaturase_EC_1_14_19_1__Delta-9_fatty_acid_desaturase_EC_1_14_19_1_	2	0.000491763		FkbM_family_methyltransferase	1	0.000716846
Catalyzes the reduction of 1-pyrroline-5-carboxylate (PCA) to L-proline	2	0.00100553		COG1566 Multidrug resistance efflux pump	1	0.00121212		Ferredoxin_3_fused_to_uncharacterized_domain	2	0.000491763		Flavodoxin_reductases_(ferredoxin-NADPH_reductases)_family_1	1	0.000716846
Catalyzes the reversible cyclization of carbamoyl aspartate to dihydroorotate	2	0.00100553		COG2040 Homocysteine selenocysteine methylase (S-methylmethionine-dependent)	1	0.00121212		FIG001454_Transglutaminase-like_enzymes_putative_cysteine_proteases	2	0.000491763		FMN_reductase_(EC_1.5.1.29)	1	0.000716846
Catalyzes the reversible formation of acyl-phosphate (acyl-PO(4)) from acyl- acyl-carrier-protein (acyl-ACP). This enzyme utilizes acyl-ACP as fatty acyl donor, but not acyl-CoA	2	0.00100553		COG2146 Ferredoxin subunits of nitrite reductase and	1	0.00121212		FIG004454_RNA_binding_protein	2	0.000491763		FMN-dependent_NADH-azoreductase	1	0.000716846
Catalyzes the reversible phosphorolysis of thymidine, deoxyuridine and their analogues to their respective bases and 2-deoxyribose 1-phosphate	2	0.00100553		COG2931, RTX toxins and related Ca2 -binding proteins	1	0.00121212		FIG004694_Hypothetical_protein	2	0.000491763		Folate-dependent_protein_for_Fe/S_cluster_synthesis/repair_in_oxidative_stress	1	0.000716846
CDGSH-type zinc finger. Function unknown.	2	0.00100553		COG4445 Hydroxylase for synthesis of 2-methylthio-cis-ribozeatin in tRNA	1	0.00121212		FIG00545237_hypothetical_protein	2	0.000491763		Formate_dehydrogenase_chain_D_(EC_1.2.1.2)	1	0.000716846
Cellulose biosynthesis protein BcsQ	2	0.00100553		Collagen triple helix repeat (20 copies)	1	0.00121212		FIG00680391_hypothetical_protein	2	0.000491763		Fructokinase_(EC_2.7.1.4)	1	0.000716846
Coenzyme F420 hydrogenase dehydrogenase, beta subunit	2	0.00100553		Conserved repeat domain	1	0.00121212		FIG00721233_hypothetical_protein	2	0.000491763		Fructose-bisphosphate_aldolase_class_II_(EC_4.1.2.13)	1	0.000716846
COG0346 Lactoylglutathione lyase and related lyases	2	0.00100553		Conserved TM helix	1	0.00121212		FIG00801583_hypothetical_protein	2	0.000491763		GAF_domain_protein	1	0.000716846
COG2111 Multisubunit Na H antiporter, MnhB subunit	2	0.00100553		converts alpha-aldose to the beta-anomer	1	0.00121212		FIG060329_MOSC_domain_protein	2	0.000491763		Glucose-6-phosphate_1-dehydrogenase_(EC_1.1.1.49)	1	0.000716846
COG2755 Lysophospholipase L1 and related esterases	2	0.00100553		Copper amine oxidase N-terminal domain	1	0.00121212		FIG068086_hypothetical_protein	2	0.000491763		Glutamate_synthase_[NADPH]_large_chain_(EC_1.4.1.13)	1	0.000716846
COG3119 Arylsulfatase A and related enzymes	2	0.00100553		Copper resistance protein D	1	0.00121212		Flagellar_synthesis_regulator_FleN	2	0.000491763		Glycine_oxidase_ThiO_(EC_1.4.3.19)	1	0.000716846
COG4313 Protein involved in meta-pathway of phenol degradation	2	0.00100553		Copper/zinc superoxide dismutase (SODC)	1	0.00121212		Flavodoxin_reductases_ferredoxin-NADPH_reductases_family_1	2	0.000491763		Glycolate_dehydrogenase_(EC_1.1.99.14),_subunit_GlcD	1	0.000716846
Creatinine amidohydrolase	2	0.00100553		Could be a nuclease involved in processing of the 5'-end of pre-16S rRNA	1	0.00121212		Fructokinase_EC_2_7_1_4_	2	0.000491763		Glycosyl_hydrolase	1	0.000716846
CRS1_YhbY	2	0.00100553		C-terminal domain of 1-Cys peroxiredoxin	1	0.00121212		Fumarate_hydratase_class_I_aerobic_EC_4_2_1_2_	2	0.000491763		Glycosyl_transferase,_group_1	1	0.000716846
Cupin 2, conserved barrel domain protein	2	0.00100553		Cysteine-rich CPXCG	1	0.00121212		Gll2474_protein	2	0.000491763		Glycyl-tRNA_synthetase_(EC_6.1.1.14)	1	0.000716846
Cupin domain	2	0.00100553		Cysteine-rich secretory protein family	1	0.00121212		Glucosamine-1-phosphate_N-acetyltransferase_EC_2_3_1_157_	2	0.000491763		Glyoxalase/bleomycin_resistance_protein/dioxygenase	1	0.000716846
curli production assembly transport component CsgG	2	0.00100553		CYTH	1	0.00121212		Glutaryl-7-ACA_acylase	2	0.000491763		Glyoxalase_family_protein	1	0.000716846
Cytidylate kinase-like family	2	0.00100553		Cytidylate kinase-like family	1	0.00121212		Glutathione-regulated_potassium-efflux_system_protein_KefC	2	0.000491763		GMP_synthase_(EC_6.3.5.2)	1	0.000716846
Cytochrome c	2	0.00100553		Cytochrome C assembly protein	1	0.00121212		Glycerate_kinase_EC_2_7_1_31_	2	0.000491763		GTP-binding_protein	1	0.000716846
DDE superfamily endonuclease	2	0.00100553		Cytochrome C oxidase, cbb3-type, subunit III	1	0.00121212		Glycerol_kinase_EC_2_7_1_30_	2	0.000491763		Heat_shock_(predicted_periplasmic)_protein_YciM,_precursor	1	0.000716846
DEAD DEAH box helicase	2	0.00100553		Cytotoxic translational repressor of toxin-antitoxin stability system	1	0.00121212		Glycerol-1-phosphate_dehydrogenase_[NAD_P_]_EC_1_1_1_261_	2	0.000491763		heat_shock_protein,_Hsp20_family	1	0.000716846
dehalogenase	2	0.00100553		deacetylase	1	0.00121212		Glycogen_phosphorylase_EC_2_4_1_1_	2	0.000491763		heat_shock_protein_Hsp20	1	0.000716846
denitrification pathway	2	0.00100553		DeoC/LacD family aldolase	1	0.00121212		Glycosyltransferase_domain_containing_protein	2	0.000491763		Heat_shock_protein_HtpX_(EC_3.4.24.-)	1	0.000716846
dicarboxylic acid transport	2	0.00100553		dephospho-CoA kinase activity	1	0.00121212		Glycyl-tRNA_synthetase_alpha_chain_EC_6_1_1_14_	2	0.000491763		HemX_protein,_negative_effector_of_steady-state_concentration_of_glutamyl-tRNA_reductase	1	0.000716846
dioxygenase	2	0.00100553		DHH family	1	0.00121212		Glyoxalase/Bleomycin_resistance_protein/Dioxygenase_family_protein	2	0.000491763		Heparinase_II/III-like	1	0.000716846
DNA alkylation repair enzyme	2	0.00100553		Diacylglycerol kinase	1	0.00121212		GTPase_EC_3_6_1_-_	2	0.000491763		Histidinol-phosphatase_[alternative_form]_(EC_3.1.3.15)	1	0.000716846
DNA polymerase III delta subunit	2	0.00100553		Di-iron-containing protein involved in the repair of iron-sulfur clusters	1	0.00121212		HAD_superfamily_Subfamily_IG_hydrolase_5'-nucleotidase	2	0.000491763		HIT_family_hydrolase	1	0.000716846
Domain of unknown function (DUF1846)	2	0.00100553		DinB family	1	0.00121212		Helicase_C-terminal_DEAD/DEAH_box_helicase_N-terminal	2	0.000491763		Homocysteine_S-methyltransferase_domain_protein	1	0.000716846
Domain of unknown function (DUF3488)	2	0.00100553		DNA photolyase	1	0.00121212		Heme_oxygenase_EC_1_14_99_3_	2	0.000491763		HtrA_protease/chaperone_protein_/_Serine_protease_(Protease_DO)_(EC_3.4.21.-)	1	0.000716846
Domain of unknown function (DUF4010)	2	0.00100553		DNA polymerase III	1	0.00121212		Hemerythrin_HHE_cation_binding_domain_protein	2	0.000491763		Hyaluronidase	1	0.000716846
Domain of unknown function (DUF4340)	2	0.00100553		DNA polymerase III subunit epsilon	1	0.00121212		heterodisulfide_reductase_subunit_E_putative	2	0.000491763		Hydrogenase_maturation_protease_(EC_3.4.24.-)	1	0.000716846
Domain of unknown function (DUF4412)	2	0.00100553		DNA polymerase III, epsilon subunit	1	0.00121212		HflK_protein	2	0.000491763		Hydrolase,_haloacid_dehalogenase-like_family	1	0.000716846
Domain of Unknown Function (DUF748)	2	0.00100553		DNA-binding transcription factor activity	1	0.00121212		HigB_toxin_protein	2	0.000491763		Hydroxymethylpyrimidine_phosphate_kinase_ThiD_(EC_2.7.4.7)	1	0.000716846
Dynamin family	2	0.00100553		dolichyl monophosphate biosynthetic process	1	0.00121212		High-affinity_choline_uptake_protein_BetT	2	0.000491763		Hydroxymethylpyrimidine_phosphate_synthase_ThiC_(EC_4.1.99.17)	1	0.000716846
EamA-like transporter family	2	0.00100553		Domain in cystathionine beta-synthase and other proteins.	1	0.00121212		HIT_family_protein	2	0.000491763		hypothetical	1	0.000716846
Endonuclease/Exonuclease/phosphatase family	2	0.00100553		Domain of unknown function (DUF1508)	1	0.00121212		Homogentisate_1_2-dioxygenase_EC_1_13_11_5_	2	0.000491763		Hypothetical_ATP-binding_protein,_containing_DUF265_domain	1	0.000716846
Enoyl-(Acyl carrier protein) reductase	2	0.00100553		Domain of unknown function (DUF1844)	1	0.00121212		HspR_transcriptional_repressor_of_DnaK_operon	2	0.000491763		hypothetical_membrane_spanning_protein	1	0.000716846
F(1)F(0) ATP synthase produces ATP from ADP in the presence of a proton or sodium gradient. F-type ATPases consist of two structural domains, F(1) containing the extramembraneous catalytic core and F(0) containing the membrane proton channel, linked together by a central stalk and a peripheral stalk. During catalysis, ATP synthesis in the catalytic domain of F(1) is coupled via a rotary mechanism…	2	0.00100553		Domain of unknown function (DUF1949)	1	0.00121212		hydrolase_alpha/beta_fold_family	2	0.000491763		Hypothetical_nudix_hydrolase_YeaB	1	0.000716846
FAD binding domain	2	0.00100553		Domain of unknown function (DUF2520)	1	0.00121212		Hypothetical_nudix_hydrolase_YeaB	2	0.000491763		hypothetical_protein(_EC:3.4.21.-_)	1	0.000716846
FAD dependent oxidoreductase	2	0.00100553		Domain of unknown function (DUF309)	1	0.00121212		Hypothetical_sugar_kinase_ROK_family	2	0.000491763		hypothetical_protein_clustered_with_lysine_fermentation_genes	1	0.000716846
FGGY family of carbohydrate kinases, N-terminal domain	2	0.00100553		Domain of unknown function (DUF3520)	1	0.00121212		Lactoylglutathione_lyase_and_related_lyases	2	0.000491763		hypothetical_protein_sometimes_fused_to_ribosomal_protein_S6_glutaminyl_transferase	1	0.000716846
formate C-acetyltransferase glycine radical	2	0.00100553		Domain of unknown function (DUF362)	1	0.00121212		Lipopolysaccharide_core_biosynthesis_glycosyl_transferase_kdtX_EC_2_-_-_-_	2	0.000491763		hypothetical_protein-transmembrane_prediction	1	0.000716846
Fumarase C C-terminus	2	0.00100553		Domain of unknown function (DUF4082)	1	0.00121212		Lipoteichoic_acid_synthase_LtaS_Type_IVb	2	0.000491763		Inner_membrane_protein_YihY,_formerly_thought_to_be_RNase_BN	1	0.000716846
Fumarate hydratase (Fumerase)	2	0.00100553		Domain of unknown function (DUF4252)	1	0.00121212		LmbE_family_protein	2	0.000491763		INTEGRAL_MEMBRANE_PROTEIN_(Rhomboid_family)	1	0.000716846
Fungal family of unknown function (DUF1776)	2	0.00100553		Domain of unknown function (DUF4301)	1	0.00121212		LpqC	2	0.000491763		internalin,_putative	1	0.000716846
Glutamate-cysteine ligase family 2(GCS2)	2	0.00100553		Domain of unknown function (DUF4332)	1	0.00121212		L-serine_dehydratase_beta_subunit_EC_4_3_1_17_/_L-serine_dehydratase_alpha_subunit_EC_4_3_1_17_	2	0.000491763		interphotoreceptor_retinoid-binding_protein	1	0.000716846
Glutamine amidotransferase class-I	2	0.00100553		Domain of unknown function (DUF4340)	1	0.00121212		LSU_ribosomal_protein_L27p	2	0.000491763		Isocitrate_lyase_(EC_4.1.3.1)	1	0.000716846
Glutathione S-transferase, N-terminal domain	2	0.00100553		Domain of unknown function (DUF4350)	1	0.00121212		LSU_ribosomal_protein_L29p_L35e_	2	0.000491763		Ketopantoate_reductase_PanG_(EC_1.1.1.169)	1	0.000716846
Glycoprotease family	2	0.00100553		Domain of unknown function (DUF697)	1	0.00121212		Lysyl-lysine_2_3-aminomutase	2	0.000491763		Ketosteroid_isomerase-like_protein	1	0.000716846
glycoside hydrolase family 2 sugar binding	2	0.00100553		Domain of unknown function DUF11	1	0.00121212		Macrolide-specific_efflux_protein_MacA	2	0.000491763		Ketosteroid_isomerase-related_protein	1	0.000716846
Glycosyl hydrolases family 2, TIM barrel domain	2	0.00100553		Domain of unknown function DUF302	1	0.00121212		major_facilitator_superfamily_MFS_1	2	0.000491763		Kinesin_light_chain	1	0.000716846
Glycosyl transferase family 1	2	0.00100553		Domain of Unknown Function with PDB structure (DUF3857)	1	0.00121212		Membrane_protein_involved_in_the_export_of_O-antigen_teichoic_acid_lipoteichoic_acids	2	0.000491763		kinesin_light_chain-like_protein	1	0.000716846
glycosyltransferase	2	0.00100553		Domain present in phytochromes and cGMP-specific phosphodiesterases.	1	0.00121212		membrane-flanked_domain	2	0.000491763		Kynurenine_3-monooxygenase_(EC_1.14.13.9)	1	0.000716846
Guanosine polyphosphate pyrophosphohydrolases synthetases	2	0.00100553		Domain present in PSD-95, Dlg, and ZO-1/2.	1	0.00121212		metal_dependent_phosphohydrolase	2	0.000491763		Large_exoproteins_involved_in_heme_utilization_or_adhesion	1	0.000716846
Heavy-metal resistance	2	0.00100553		Double zinc ribbon	1	0.00121212		Metal-dependent_hydrolase_EC_3_-_-_-_	2	0.000491763		Large_repetitive_protein	1	0.000716846
helix_turn_helix, arabinose operon control protein	2	0.00100553		Doubled CXXCH motif (Paired_CXXCH_1)	1	0.00121212		Metal-dependent_hydrolases_of_the_beta-lactamase_superfamily_III	2	0.000491763		Large-conductance_mechanosensitive_channel	1	0.000716846
helix_turn_helix, Lux Regulon	2	0.00100553		DoxX-like family	1	0.00121212		Methionine_synthase_activation_domain_EC_2_1_1_13_	2	0.000491763		Leucyl/phenylalanyl-tRNA--protein_transferase_(EC_2.3.2.6)	1	0.000716846
helix_turn_helix, mercury resistance	2	0.00100553		efflux protein, MATE family	1	0.00121212		MgtC_family	2	0.000491763		Linoleoyl-CoA_desaturase_(EC_1.14.19.3)	1	0.000716846
Heterodisulfide reductase subunit	2	0.00100553		Electron transfer subunit of the periplasmic nitrate reductase complex NapAB	1	0.00121212		Mn-dependent_transcriptional_regulator_MntR	2	0.000491763		Lipase_(EC_3.1.1.3)	1	0.000716846
HflC and HflK could encode or regulate a protease	2	0.00100553		endonuclease	1	0.00121212		Multiple_resistance_and_pH_regulation_protein_F_precursor	2	0.000491763		Lipid-A-disaccharide_synthase_(EC_2.4.1.182)	1	0.000716846
Histidine kinase	2	0.00100553		Endonuclease IV plays a role in DNA repair. It cleaves phosphodiester bonds at apurinic or apyrimidinic sites (AP sites) to produce new 5'-ends that are base-free deoxyribose 5-phosphate residues. It preferentially attacks modified AP sites created by bleomycin and neocarzinostatin	1	0.00121212		Na_+_H_+_antiporter_subunit_G	2	0.000491763		Lipoate-protein_ligase_A	1	0.000716846
Histidine kinase-, DNA gyrase B-, and HSP90-like ATPase	2	0.00100553		endopeptidase activity	1	0.00121212		Na+/H+_antiporter_NhaA_type	2	0.000491763		Lipopolysaccharide_biosynthesis_chain_length_determinant_protein	1	0.000716846
Histidine kinase-like ATPases	2	0.00100553		Essential cell division protein. May link together the upstream cell division proteins, which are predominantly cytoplasmic, with the downstream cell division proteins, which are predominantly periplasmic. May control correct divisome assembly	1	0.00121212		N-acetylglucosamine_related_transporter_NagX	2	0.000491763		Lipopolysaccharide_biosynthesis_protein_WzxC	1	0.000716846
Histidine-specific methyltransferase, SAM-dependent	2	0.00100553		Esterase of the alpha-beta hydrolase superfamily	1	0.00121212		N-acyl-D-amino-acid_deacylase_precursor_EC_3_5_1_81_	2	0.000491763		L-proline_glycine_betaine_ABC_transport_system_permease_protein_ProW_(TC_3.A.1.12.1)	1	0.000716846
histidyl-tRNA synthetase	2	0.00100553		Exonuclease	1	0.00121212		NADH-ubiquinone_oxidoreductase_chain_L_EC_1_6_5_3_	2	0.000491763		LSU_ribosomal_protein_L27p	1	0.000716846
histone H2A K63-linked ubiquitination	2	0.00100553		FAD binding domain	1	0.00121212		Nitrous_oxide_reductase_maturation_transmembrane_protein_NosY	2	0.000491763		LSU_ribosomal_protein_L33p	1	0.000716846
homocysteine catabolic process	2	0.00100553		FAD dependent oxidoreductase	1	0.00121212		N-succinyl-L_L-diaminopimelate_desuccinylase_EC_3_5_1_18_	2	0.000491763		Lysophospholipase_L1_and_related_esterases	1	0.000716846
homogentisate 12-dioxygenase	2	0.00100553		FAD linked oxidases, C-terminal domain	1	0.00121212		Nucleoside_ABC_transporter_periplasmic_nucleoside-binding_protein	2	0.000491763		Lysophospholipid_acyltransferase	1	0.000716846
hydrolase activity, acting on carbon-nitrogen (but not peptide) bonds	2	0.00100553		Fatty acid desaturase	1	0.00121212		Oar_protein	2	0.000491763		Lysyl-tRNA_synthetase_(class_I)_(EC_6.1.1.6)	1	0.000716846
Integrase core domain	2	0.00100553		Ferredoxin	1	0.00121212		oligopeptide_transporter	2	0.000491763		Macrolide-specific_ABC-type_efflux_carrier_(TC_3.A.1.122.1)	1	0.000716846
Involved in formation and maintenance of cell shape	2	0.00100553		Fibronectin type 3 domain	1	0.00121212		Outer_membrane_protein/protective_antigen_OMA87	2	0.000491763		Macrophage_infectivity_potentiator-related_protein	1	0.000716846
Involved in the import of queuosine (Q) precursors, required for Q precursor salvage	2	0.00100553		Fic/DOC family N-terminal	1	0.00121212		Outer_membrane_protein_romA	2	0.000491763		Magnesium_and_cobalt_transport_protein_CorA	1	0.000716846
Iron dependent repressor, metal binding and dimerisation domain	2	0.00100553		Flavodoxin-like fold	1	0.00121212		Outer_membrane_protein_W_precursor	2	0.000491763		Malate_dehydrogenase_(EC_1.1.1.37)	1	0.000716846
Iron-sulfur cluster-binding domain	2	0.00100553		FMN_bind	1	0.00121212		oxidoreductase_FAD-dependent	2	0.000491763		Malate_synthase_(EC_2.3.3.9)	1	0.000716846
lactate racemase activity	2	0.00100553		FR47-like protein	1	0.00121212		PDZ_domain_protein	2	0.000491763		Manganese-dependent_protein-tyrosine_phosphatase_(EC_3.1.3.48)	1	0.000716846
Large extracellular alpha-helical protein	2	0.00100553		Fructose-bisphosphate aldolase class-II	1	0.00121212		PE_PGRS	2	0.000491763		Mannose-6-phosphate_isomerase_(EC_5.3.1.8)	1	0.000716846
L-fuculose phosphate aldolase	2	0.00100553		FtsX-like permease family	1	0.00121212		PE-PGRS_virulence_associated_protein	2	0.000491763		Membrane_protein,_Rhomboid_family	1	0.000716846
long-chain fatty acid transport protein	2	0.00100553		Functions in the N-end rule pathway of protein degradation where it conjugates Leu, Phe and, less efficiently, Met from aminoacyl-tRNAs to the N-termini of proteins containing an N-terminal arginine or lysine	1	0.00121212		Periplasmic_beta-glucosidase_EC_3_2_1_21_	2	0.000491763		Metallo-beta-lactamase_family_protein	1	0.000716846
lysine biosynthetic process via aminoadipic acid	2	0.00100553		GIY-YIG catalytic domain	1	0.00121212		permease	2	0.000491763		methylamine_utilization_protein_MauE,_putative	1	0.000716846
lysyltransferase activity	2	0.00100553		Glucosamine-6-phosphate isomerases/6-phosphogluconolactonase	1	0.00121212		Permease_of_the_drug/metabolite_transporter_DMT_superfamily	2	0.000491763		Methylcobalamin:coenzyme_M_methyltransferase,_methanol-specific	1	0.000716846
Major royal jelly protein	2	0.00100553		Glyceraldehyde-3-phosphate dehydrogenase	1	0.00121212		PH_adaptation_potassium_efflux_system_protein_B1_sodium-_potassium/hydrogen_antiporter_subunit_B1	2	0.000491763		Methyltransferase_FkbM	1	0.000716846
Mechanosensitive ion channel	2	0.00100553		glycolate biosynthetic process	1	0.00121212		Phenylalanine-4-hydroxylase_EC_1_14_16_1_	2	0.000491763		Methyltransferase_type_12	1	0.000716846
Membrane protein involved in aromatic hydrocarbon degradation	2	0.00100553		glycosyl	1	0.00121212		Phosphate_acyl-ACP_acyltransferase_PlsX	2	0.000491763		MFS_transporter_family_protein	1	0.000716846
Membrane protein TerC, possibly involved in tellurium resistance	2	0.00100553		Glycosyl hydrolases family 16	1	0.00121212		Phosphatidylglycerophosphatase_A_EC_3_1_3_27_	2	0.000491763		Mg(2+)_transport_ATPase_protein_C	1	0.000716846
membrane transporter protein	2	0.00100553		Glycosyl transferase family 2	1	0.00121212		Phosphatidylserine_decarboxylase_EC_4_1_1_65_	2	0.000491763		MloA	1	0.000716846
Memo-like protein	2	0.00100553		Glycosyl transferase family 21	1	0.00121212		Phosphoenolpyruvate_carboxykinase_[GTP]_EC_4_1_1_32_	2	0.000491763		Molybdenum_ABC_transporter,_periplasmic_molybdenum-binding_protein_ModA_(TC_3.A.1.8.1)	1	0.000716846
Mitochondrial biogenesis AIM24	2	0.00100553		glycosyl transferase group 1	1	0.00121212		Phosphomevalonate_kinase_EC_2_7_4_2_	2	0.000491763		Molybdenum_cofactor_biosynthesis_protein_MoaE	1	0.000716846
MlaD protein	2	0.00100553		Glycosyl transferase, family 2	1	0.00121212		Possible_lipoprotein	2	0.000491763		monooxygenase,_FAD-binding	1	0.000716846
Multifunctional enzyme that catalyzes the SAM-dependent methylations of uroporphyrinogen III at position C-2 and C-7 to form precorrin-2 via precorrin-1. Then it catalyzes the NAD- dependent ring dehydrogenation of precorrin-2 to yield sirohydrochlorin. Finally, it catalyzes the ferrochelation of sirohydrochlorin to yield siroheme	2	0.00100553		Glycosyl transferases group 1	1	0.00121212		Possible_sulfoacetate_exporter	2	0.000491763		Muc19_precursor	1	0.000716846
Mut7-C RNAse domain	2	0.00100553		Glycosyltransferase family 9 (heptosyltransferase)	1	0.00121212		Predicted_D-mannonate_epimerase	2	0.000491763		Multicopper_oxidase	1	0.000716846
Na+/H+ ion antiporter subunit	2	0.00100553		Glycosyltransferase like family 2	1	0.00121212		predicted_protein	2	0.000491763		Multicopy	1	0.000716846
Ndr family	2	0.00100553		Glyoxalase-like domain	1	0.00121212		probable_deca-heme_c-type_cytochrome	2	0.000491763		multidomain_protein_with_s-layer_homology_region,_glug_motif,_ig_motif,_i-set_domain	1	0.000716846
Necessary for efficient RNA polymerase transcription elongation past template-encoded arresting sites. The arresting sites in DNA have the property of trapping a certain fraction of elongating RNA polymerases that pass through, resulting in locked ternary complexes. Cleavage of the nascent transcript by cleavage factors such as GreA or GreB allows the resumption of elongation from the new 3'termi…	2	0.00100553		Golgi phosphoprotein 3 (GPP34)	1	0.00121212		probable_outer_membrane_protein	2	0.000491763		Mutator_mutT_protein_(7,8-dihydro-8-oxoguanine-triphosphatase)_(EC_3.6.1.-)_/_Thiamin-phosphate_pyrophosphorylase-like_protein	1	0.000716846
negative regulation of transcription, DNA-templated	2	0.00100553		GtrA-like protein	1	0.00121212		Probable_transmembrane_protein	2	0.000491763		MutS-related_protein,_family_1	1	0.000716846
Nickel-containing superoxide dismutase	2	0.00100553		GyrI-like small molecule binding domain	1	0.00121212		Protease_II_EC_3_4_21_83_	2	0.000491763		Na+/H+_antiporter_(napA-1)	1	0.000716846
NQR complex catalyzes the reduction of ubiquinone-1 to ubiquinol by two successive reactions, coupled with the transport of Na( ) ions from the cytoplasm to the periplasm. NqrA to NqrE are probably involved in the second step, the conversion of ubisemiquinone to ubiquinol	2	0.00100553		Haem-binding domain	1	0.00121212		protein_of_unknown_function_DUF214	2	0.000491763		N-acetylglucosamine-1-phosphate_uridyltransferase_(EC_2.7.7.23)_/_Glucosamine-1-phosphate_N-acetyltransferase_(EC_2.3.1.157)	1	0.000716846
NUBPL iron-transfer P-loop NTPase	2	0.00100553		Haem-binding uptake, Tiki superfamily, ChaN	1	0.00121212		protein_of_unknown_function_DUF81	2	0.000491763		NAD(P)-dependent_glyceraldehyde_3-phosphate_dehydrogenase_archaeal_(EC_1.2.1.59)	1	0.000716846
Nucleic-acid-binding protein containing Zn-ribbon domain (DUF2082)	2	0.00100553		haloacid dehalogenase-like hydrolase	1	0.00121212		Protein_tyrosine_phosphatase_EC_3_1_3_48_	2	0.000491763		NHL_repeat_domain_protein	1	0.000716846
Nucleotidyltransferase domain	2	0.00100553		Has lipid A 3-O-deacylase activity. Hydrolyzes the ester bond at the 3 position of lipid A, a bioactive component of lipopolysaccharide (LPS), thereby releasing the primary fatty acyl moiety	1	0.00121212		Protein-disulfide_isomerase	2	0.000491763		NHL_repeat_protein	1	0.000716846
O-Antigen ligase	2	0.00100553		HEAT repeats	1	0.00121212		Pterin-4-alpha-carbinolamine_dehydratase_EC_4_2_1_96_	2	0.000491763		Ni,Fe-hydrogenase_I_cytochrome_b_subunit	1	0.000716846
of the beta-lactamase	2	0.00100553		heat shock protein binding	1	0.00121212		putative_cholesterol_oxidase	2	0.000491763		Nitric_oxide-dependent_regulator_DnrN_or_NorA	1	0.000716846
oligosaccharyl transferase activity	2	0.00100553		HELICc2	1	0.00121212		putative_exported_protein	2	0.000491763		Nitrite_reductase_[NAD(P)H]_small_subunit_(EC_1.7.1.4)	1	0.000716846
OPT oligopeptide transporter protein	2	0.00100553		Helix-turn-helix domain	1	0.00121212		Putative_O-antigen_biosynthesis_protein_precursor	2	0.000491763		Nodulation_protein_nolO_(EC_2.1.3.-)	1	0.000716846
Ornithine cyclodeaminase/mu-crystallin family	2	0.00100553		Helix-turn-helix XRE-family like proteins	1	0.00121212		Putative_periplasmic_protein_YibQ_distant_homology_with_nucleoside_diphosphatase_and_polysaccharide_deacetylase	2	0.000491763		Nucleoside_diphosphate_kinase_(EC_2.7.4.6)	1	0.000716846
other phosphorylase family 1	2	0.00100553		Heme chaperone required for the biogenesis of c-type cytochromes. Transiently binds heme delivered by CcmC and transfers the heme to apo-cytochromes in a process facilitated by CcmF and CcmH	1	0.00121212		Putative_preQ0_transporter	2	0.000491763		Octanoate-[acyl-carrier-protein]-protein-N-octanoyltransferase	1	0.000716846
Outer membrane protein beta-barrel domain	2	0.00100553		hemolysin	1	0.00121212		Putative_virion_core_protein_lumpy_skin_disease_virus_	2	0.000491763		O-methyltransferase_family_protein_[C1]	1	0.000716846
Oxidoreductase family, NAD-binding Rossmann fold	2	0.00100553		Heparinase II/III N-terminus	1	0.00121212		Pyrimidine-nucleoside_phosphorylase_EC_2_4_2_2_	2	0.000491763		Orotate_phosphoribosyltransferase_(EC_2.4.2.10)	1	0.000716846
Parallel beta-helix repeats	2	0.00100553		HicA toxin of bacterial toxin-antitoxin,	1	0.00121212		Pyrroline-5-carboxylate_reductase_EC_1_5_1_2_	2	0.000491763		Osmoprotectant_ABC_transporter_binding_protein_YehZ	1	0.000716846
Part of the twin-arginine translocation (Tat) system that transports large folded proteins containing a characteristic twin-arginine motif in their signal peptide across membranes	2	0.00100553		histidine kinase A domain protein	1	0.00121212		Pyruvate_formate-lyase_activating_enzyme_EC_1_97_1_4_	2	0.000491763		Outer_membrane_lipoprotein	1	0.000716846
Penicillinase repressor	2	0.00100553		HlyD family secretion protein	1	0.00121212		Pyruvate_formate-lyase_EC_2_3_1_54_	2	0.000491763		Outer_membrane_lipoprotein_carrier_protein_LolA	1	0.000716846
Pentapeptide repeats (9 copies)	2	0.00100553		Hsp33 protein	1	0.00121212		Radical_SAM_domain_protein	2	0.000491763		Outer_membrane_protein_W_precursor	1	0.000716846
peptidase	2	0.00100553		HxlR-like helix-turn-helix	1	0.00121212		redox-active_disulfide_protein_2	2	0.000491763		oxidoreductase	1	0.000716846
Peptidase dimerisation domain	2	0.00100553		Hydrogenase maturation protease	1	0.00121212		response_regulator	2	0.000491763		P_pilus_assembly/Cpx_signaling_pathway,_periplasmic_inhibitor/zinc-resistance_associated_protein	1	0.000716846
Peptidase family M1 domain	2	0.00100553		hydrolase family 10	1	0.00121212		Retron-type_RNA-directed_DNA_polymerase_EC_2_7_7_49_	2	0.000491763		Pantoate--beta-alanine_ligase_(EC_6.3.2.1)	1	0.000716846
Peptidase, M61	2	0.00100553		hydrolase of the alpha beta superfamily	1	0.00121212		Rhamnogalacturonides_degradation_protein_RhiN	2	0.000491763		PDZ_domain	1	0.000716846
peptidyl-tyrosine sulfation	2	0.00100553		Hydrolase, P-loop family	1	0.00121212		Ribose_ABC_transport_system_permease_protein_RbsC_TC_3_A_1_2_1_	2	0.000491763		Pectin_degradation_protein_KdgF	1	0.000716846
PFAM alpha beta hydrolase fold	2	0.00100553		Hydrolyzes cAMP to 5'-AMP. Plays an important regulatory role in modulating the intracellular concentration of cAMP, thereby influencing cAMP-dependent processes	1	0.00121212		ribosomal_protein_paralog	2	0.000491763		peptidase,_zinc-dependent	1	0.000716846
PFAM Bacterial regulatory protein, arsR family	2	0.00100553		IMP dehydrogenase activity	1	0.00121212		Rod_shape-determining_protein_MreC	2	0.000491763		Peptide_synthetase	1	0.000716846
PFAM FecR protein	2	0.00100553		Important for reducing fluoride concentration in the cell, thus reducing its toxicity	1	0.00121212		rRNA_small_subunit_7-methylguanosine_m7G_methyltransferase_GidB	2	0.000491763		Peptidyl-dipeptidase_A_precursor_(EC_3.4.15.1)	1	0.000716846
PFAM fumarate reductase succinate dehydrogenase flavoprotein	2	0.00100553		inositol 2-dehydrogenase activity	1	0.00121212		SAM-dependent_methyltransferases	2	0.000491763		periplasmic_nitrate_reductase_NapD	1	0.000716846
PFAM Glycerophosphoryl diester phosphodiesterase	2	0.00100553		Inositol monophosphatase family	1	0.00121212		Selenium-dependent_molybdenum_hydroxylase_system_protein_YqeB	2	0.000491763		Periplasmic_nitrate_reductase_precursor_(EC_1.7.99.4)	1	0.000716846
PFAM glycosyl transferase group 1	2	0.00100553		integral membrane protein	1	0.00121212		serine/threonine_kinase	2	0.000491763		Pheromone_shutdown_protein	1	0.000716846
PFAM methyl-viologen-reducing hydrogenase delta subunit	2	0.00100553		Interacts with outer membrane receptor proteins that carry out high-affinity binding and energy dependent uptake into the periplasmic space of specific substrates. It could act to transduce energy from the cytoplasmic membrane to specific energy- requiring processes in the outer membrane, resulting in the release into the periplasm of ligands bound by these outer membrane proteins	1	0.00121212		Serine_acetyltransferase_EC_2_3_1_30_	2	0.000491763		Phophatidylinositol-4-phosphate_5-kinase_(EC_2.7.1.68)	1	0.000716846
PFAM natural resistance-associated macrophage protein	2	0.00100553		Involved in formation and maintenance of cell shape	1	0.00121212		Signal_transduction_histidine_kinase_CheA_EC_2_7_3_-_	2	0.000491763		Phosphate_transport_system_permease_protein_PstA_(TC_3.A.1.7.1)	1	0.000716846
PFAM Nitrate reductase gamma subunit	2	0.00100553		Involved in sulfur transfer in the conversion of molybdopterin precursor Z to molybdopterin	1	0.00121212		Sll1835_protein	2	0.000491763		Phosphate_transport_system_permease_protein_PstC_(TC_3.A.1.7.1)	1	0.000716846
PFAM nitrite and sulphite reductase 4Fe-4S	2	0.00100553		Involved in the de novo purine biosynthesis. Catalyzes the transfer of formate to 5-phospho-ribosyl-glycinamide (GAR), producing 5-phospho-ribosyl-N-formylglycinamide (FGAR). Formate is provided by PurU via hydrolysis of 10-formyl-tetrahydrofolate	1	0.00121212		Sodium-dependent_phosphate_transporter	2	0.000491763		Phosphate_transport_system_regulatory_protein_PhoU	1	0.000716846
PFAM O-Antigen	2	0.00100553		Involved in the modulation of the specificity of the ClpAP-mediated ATP-dependent protein degradation	1	0.00121212		SsnA_protein	2	0.000491763		Phosphohydrolase	1	0.000716846
PFAM Peptidase M1, membrane alanine aminopeptidase	2	0.00100553		Involved in the tonB-independent uptake of proteins	1	0.00121212		Sulfate_adenylyltransferase_dissimilatory-type_EC_2_7_7_4_	2	0.000491763		Phosphomethylpyrimidine_kinase_(EC_2.7.4.7)	1	0.000716846
PFAM periplasmic solute binding protein	2	0.00100553		Ion transport protein	1	0.00121212		Tetrachloroethene_reductive_dehalogenase_PceA_EC_1_97_1_8_	2	0.000491763		Phosphopantothenoylcysteine_decarboxylase_(EC_4.1.1.36)_/_Phosphopantothenoylcysteine_synthetase_(EC_6.3.2.5)	1	0.000716846
PFAM pyruvate ferredoxin flavodoxin oxidoreductase	2	0.00100553		Isocitrate lyase	1	0.00121212		thioesterase_family_protein	2	0.000491763		Phosphoribosylcarboxyaminoimidazole_(NCAIR)_mutase	1	0.000716846
PFAM response regulator receiver	2	0.00100553		isomerase activity	1	0.00121212		thioredoxin_family_protein	2	0.000491763		Phosphoribosylformylglycinamidine_synthase,_PurS_subunit_(EC_6.3.5.3)_/_Phosphoribosylformylglycinamidine_synthase,_synthetase_subunit_(EC_6.3.5.3)	1	0.000716846
PFAM sulfatase	2	0.00100553		Kelch motif	1	0.00121212		Thymidine_kinase_EC_2_7_1_21_	2	0.000491763		Polyhydroxyalkanoic_acid_synthase	1	0.000716846
PFAM Thymidine kinase	2	0.00100553		kynureninase activity	1	0.00121212		Transcription_elongation_factor_GreA	2	0.000491763		Possible_RNA_methyltransferase_aq_898	1	0.000716846
PFAM transferase hexapeptide repeat containing protein	2	0.00100553		Lipid A Biosynthesis N-terminal domain	1	0.00121212		Transcriptional_regulator_Cro/CI_family	2	0.000491763		Potassium_voltage-gated_channel_subfamily_KQT;_possible_potassium_channel,_VIC_family	1	0.000716846
PFAM Tripartite ATP-independent periplasmic transporter, DctQ component	2	0.00100553		Lipocalin-like domain	1	0.00121212		Transcriptional_regulator_PadR_family	2	0.000491763		Predicted_ATPase_(AAA+_superfamily)	1	0.000716846
PFAM Uncharacterised protein family (UPF0153)	2	0.00100553		lipopolysaccharide metabolic process	1	0.00121212		Transcriptional_repressor_BlaI/MecI_family	2	0.000491763		Predicted_functional_analog_of_homoserine_kinase_(EC_2.7.1.-)	1	0.000716846
PFAM Uracil-DNA glycosylase superfamily	2	0.00100553		long-chain fatty acid transporting porin activity	1	0.00121212		Transglycosylase-associated_protein	2	0.000491763		Predicted_membrane_protein	1	0.000716846
PFAM UvrD REP helicase	2	0.00100553		Low molecular weight protein-tyrosine-phosphatase	1	0.00121212		Translation_elongation_factor_P_Lys34_lysine_transferase	2	0.000491763		Predicted_N-formylglutamate_amidohydrolase	1	0.000716846
PfkB domain protein	2	0.00100553		LysE type translocator	1	0.00121212		tRNA_S_4_U_4-thiouridine_synthase_former_ThiI_	2	0.000491763		Predicted_secretion_system_W_ATPase_PilM-like	1	0.000716846
PGAP1-like protein	2	0.00100553		M42 glutamyl aminopeptidase	1	0.00121212		Tryptophan_synthase_alpha_chain_EC_4_2_1_20_	2	0.000491763		Predicted_transcriptional_regulator_of_sulfate_transport,_Rrf2_family	1	0.000716846
PhoD-like phosphatase	2	0.00100553		Major role in the synthesis of nucleoside triphosphates other than ATP. The ATP gamma phosphate is transferred to the NDP beta phosphate via a ping-pong mechanism, using a phosphorylated active-site intermediate	1	0.00121212		Tryptophan_synthase_beta_chain_EC_4_2_1_20_	2	0.000491763		PROBABLE_CONSERVED_INTEGRAL_MEMBRANE_PROTEIN	1	0.000716846
phosphate symporter	2	0.00100553		Mandelate Racemase Muconate Lactonizing	1	0.00121212		Twin-arginine_translocation_protein_TatA	2	0.000491763		probable_cytochrome_oxidase_(cbb3-type)	1	0.000716846
Phosphate-selective porin O and P	2	0.00100553		mannose-6-phosphate isomerase	1	0.00121212		Ubiquinone_biosynthesis_monooxygenase_UbiB	2	0.000491763		Probable_lipoprotein	1	0.000716846
phosphinothricin N-acetyltransferase activity	2	0.00100553		MarR family	1	0.00121212		Uncharacterized_conserved_protein	2	0.000491763		Probable_signal_peptide_protein	1	0.000716846
phospho-2-dehydro-3-deoxyheptonate aldolase	2	0.00100553		May be involved in the transport of PQQ or its precursor to the periplasm	1	0.00121212		Uncharacterized_protein_MJ1313	2	0.000491763		Programmed_cell_death_antitoxin_YdcD	1	0.000716846
phosphoenolpyruvate carboxykinase (GTP) activity	2	0.00100553		May conjugate Arg from its aminoacyl-tRNA to the N- termini of proteins containing an N-terminal aspartate or glutamate	1	0.00121212		Uncharacterized_protein_MJ1491	2	0.000491763		Programmed_cell_death_toxin_YdcE	1	0.000716846
phosphoglycerate mutase family	2	0.00100553		Mechanosensitive ion channel	1	0.00121212		Uncharacterized_protein_similar_to_the_N-terminal_domain_of_Lon_protease	2	0.000491763		protease,_putative	1	0.000716846
Phospholipase B	2	0.00100553		Mediates influx of magnesium ions	1	0.00121212		Uracil-DNA_glycosylase_family_3	2	0.000491763		Protein_of_unknown_function_DUF1212	1	0.000716846
Phosphopantetheine attachment site	2	0.00100553		membrane protein (DUF2207)	1	0.00121212		Uridine_kinase_EC_2_7_1_48_[C1]	2	0.000491763		Protein_of_unknown_function_DUF1446	1	0.000716846
Phosphorylase is an important allosteric enzyme in carbohydrate metabolism. Enzymes from different sources differ in their regulatory mechanisms and in their natural substrates. However, all known phosphorylases share catalytic and structural properties	2	0.00100553		membrane protein involved in D-alanine	1	0.00121212		Urocanate_hydratase_EC_4_2_1_49_	2	0.000491763		Protein_sirB1	1	0.000716846
PKD domain	2	0.00100553		Membrane protein involved in the export of O-antigen and teichoic acid	1	0.00121212		UTP--glucose-1-phosphate_uridylyltransferase_EC_2_7_7_9_	2	0.000491763		Protein_tyrosine/serine_phosphatase	1	0.000716846
Plasmid maintenance system killer	2	0.00100553		membrane protein, required for spore maturation in B.subtilis	1	0.00121212		von_Willebrand_factor_type_A_domain_protein	2	0.000491763		Pteridine-dependent_dioxygenase	1	0.000716846
Polyketide cyclase / dehydrase and lipid transport	2	0.00100553		metal cluster binding	1	0.00121212		[NiFe]_hydrogenase_nickel_incorporation_protein_HypA	1	0.000245881		putative_ADP-ribosylglycohydrolase	1	0.000716846
PPIC-type PPIASE domain	2	0.00100553		metal-binding, possibly nucleic acid-binding protein	1	0.00121212		2_4-dienoyl-CoA_reductase_[NADPH]_EC_1_3_1_34_	1	0.000245881		Putative_cytoplasmic_protein	1	0.000716846
Predicted membrane protein (DUF2085)	2	0.00100553		metalloendopeptidase activity	1	0.00121212		23S_rRNA_guanine-N-2-_-methyltransferase_rlmL_EC_2_1_1_-_	1	0.000245881		putative_DNA-binding_protein	1	0.000716846
Prephenate dehydrogenase chorismate mutase	2	0.00100553		methylamine metabolic process	1	0.00121212		23S_rRNA_protein	1	0.000245881		putative_exported_protein	1	0.000716846
Prokaryotic dksA/traR C4-type zinc finger	2	0.00100553		Methyl-transferase	1	0.00121212		23Sr_RNA_gene	1	0.000245881		Putative_glycosyl_transferase	1	0.000716846
proline dipeptidase activity	2	0.00100553		methyltransferase activity	1	0.00121212		3'->AM2_5'_exoribonuclease_Bsu_YhaM	1	0.000245881		Putative_Holliday_junction_resolvase_YqgF	1	0.000716846
Protein of unknown function (DUF1573)	2	0.00100553		Methyltransferase small domain	1	0.00121212		3'->AM3A_5'_exoribonuclease_Bsu_YhaM	1	0.000245881		putative_integral_membrane_protein	1	0.000716846
Protein of unknown function (DUF2891)	2	0.00100553		MgtC family	1	0.00121212		33_kDa_chaperonin	1	0.000245881		Putative_ligase/carboxylase_protein	1	0.000716846
Protein of unknown function (DUF3014)	2	0.00100553		Mismatch repair ATPase (MutS family)	1	0.00121212		3-demethylubiquinol_3-O-methyltransferase_EC_2_1_1_64_	1	0.000245881		putative_LysR-family_transcriptional_regulator	1	0.000716846
Protein of unknown function (DUF3108)	2	0.00100553		MoaE protein	1	0.00121212		3-isopropylmalate_dehydratase_small_subunit_EC_4_2_1_33_	1	0.000245881		Putative_membrane_protein_YeiH	1	0.000716846
Protein of unknown function (DUF3302)	2	0.00100553		Modulates RecA activity	1	0.00121212		3-oxoacyl-[ACP]_synthase_III_in_alkane_synthesis_cluster	1	0.000245881		putative_protein	1	0.000716846
Protein of unknown function (DUF3604)	2	0.00100553		mRNA catabolic process	1	0.00121212		3-oxoacyl-[acyl-carrier_protein]_reductase_EC_1_1_1_100_	1	0.000245881		Putative_protein-S-isoprenylcysteine_methyltransferase	1	0.000716846
Protein of unknown function (DUF3667)	2	0.00100553		NAD+ synthase (glutamine-hydrolyzing) activity	1	0.00121212		3-oxoacyl-[acyl-carrier-protein]_synthase_KASIII_EC_2_3_1_41_	1	0.000245881		putative_secreted_protein	1	0.000716846
Protein of unknown function (DUF3795)	2	0.00100553		NADPH quinone reductase	1	0.00121212		3-oxoadipate_CoA-transferase_subunit_A_EC_2_8_3_6__Glutaconate_CoA-transferase_subunit_A_EC_2_8_3_12_	1	0.000245881		putative_serine/threonine_protein_kinase	1	0.000716846
Protein of unknown function (DUF3891)	2	0.00100553		NapD protein	1	0.00121212		3-oxoadipate_CoA-transferase_subunit_B_EC_2_8_3_6__Glutaconate_CoA-transferase_subunit_B_EC_2_8_3_12_	1	0.000245881		Putative_threonine_efflux_protein	1	0.000716846
Protein of unknown function (DUF4003)	2	0.00100553		Necessary for efficient RNA polymerase transcription elongation past template-encoded arresting sites. The arresting sites in DNA have the property of trapping a certain fraction of elongating RNA polymerases that pass through, resulting in locked ternary complexes. Cleavage of the nascent transcript by cleavage factors such as GreA or GreB allows the resumption of elongation from the new 3'termi…	1	0.00121212		4-alpha-glucanotransferase_amylomaltase_EC_2_4_1_25_	1	0.000245881		Putative_tRNA-m1A22_methylase	1	0.000716846
Protein of unknown function (DUF498/DUF598)	2	0.00100553		negative regulation of establishment of protein localization	1	0.00121212		4Fe-4S_ferredoxin_iron-sulfur_binding_protein	1	0.000245881		putative_two-component_system_sensor_kinase	1	0.000716846
Protein of unknown function (DUF521)	2	0.00100553		negative regulation of transcription, DNA-templated	1	0.00121212		4-hydroxybenzoyl-CoA_thioesterase	1	0.000245881		Putative_Zn-dependent_protease_aq_972	1	0.000716846
Protein of unknown function DUF126	2	0.00100553		N-formylglutamate amidohydrolase	1	0.00121212		4-hydroxybenzoyl-CoA_thioesterase_family_active_site	1	0.000245881		Pyridoxamine_5'-phosphate_oxidase	1	0.000716846
Protein of unknown function DUF45	2	0.00100553		nitrate nitrite transporter	1	0.00121212		4-hydroxybutyrate_coenzyme_A_transferase	1	0.000245881		Pyrophosphate-dependent_fructose_6-phosphate-1-kinase_(EC_2.7.1.90)	1	0.000716846
Protein of unknown function, DUF393	2	0.00100553		nitrate reductase (NAP). Only expressed at high levels during aerobic growth. NapAB complex receives electrons from the membrane-anchored tetraheme protein NapC	1	0.00121212		4'-phosphopantetheinyl_transferase_EC_2_7_8_-_	1	0.000245881		Queuosine_Biosynthesis_QueE_Radical_SAM	1	0.000716846
pterin-4-alpha-carbinolamine dehydratase	2	0.00100553		nitrate reductase activity	1	0.00121212		5_10-methylenetetrahydrofolate_reductase_EC_1_5_1_20_	1	0.000245881		Quinolinate_phosphoribosyltransferase_[decarboxylating]_(EC_2.4.2.19)	1	0.000716846
Putative modulator of DNA gyrase	2	0.00100553		Nitrate reductase cytochrome c-type subunit (NapB)	1	0.00121212		5-methyl-dCTP_pyrophosphohydrolase_EC_3_6_1_-_	1	0.000245881		Quinolinate_synthetase_(EC_2.5.1.72)	1	0.000716846
Putative redox-active protein (C_GCAxxG_C_C)	2	0.00100553		Nitrate reductase delta subunit	1	0.00121212		6-phosphogluconolactonase_EC_3_1_1_31_eukaryotic_type	1	0.000245881		Regulatory_protein_RecX	1	0.000716846
Putative transmembrane protein (PGPGW)	2	0.00100553		NnrU protein	1	0.00121212		ABC_transport_system_permease_component_YbhS	1	0.000245881		related_to_hexosyltransferase	1	0.000716846
Pyridine nucleotide-disulphide oxidoreductase	2	0.00100553		N-terminal domain of Peptidase_S41 in eukaryotic IRBP	1	0.00121212		ABC_transporter_efflux_protein	1	0.000245881		RelB/StbD_replicon_stabilization_protein_(antitoxin_to_RelE/StbE)	1	0.000716846
Pyridine nucleotide-disulphide oxidoreductase, dimerisation	2	0.00100553		nucleic acid binding	1	0.00121212		ABC_transporter_involved_in_cytochrome_c_biogenesis_CcmB_subunit	1	0.000245881		RelE/StbE_replicon_stabilization_toxin	1	0.000716846
Pyridoxamine 5'-phosphate oxidase	2	0.00100553		nucleotide phosphatase activity, acting on free nucleotides	1	0.00121212		ABC_transporter_permease	1	0.000245881		Respiratory_nitrate_reductase_delta_chain_(EC_1.7.99.4)	1	0.000716846
reductase alpha subunit	2	0.00100553		Nucleotidyl transferase AbiEii toxin, Type IV TA system	1	0.00121212		ABC-type_amino_acid_transport/signal_transduction_systems_periplasmic_component/domain	1	0.000245881		Respiratory_nitrate_reductase_gamma_chain_(EC_1.7.99.4)	1	0.000716846
Reductive dehalogenase subunit	2	0.00100553		NUDIX domain	1	0.00121212		ABC-type_multidrug_transport_system_permease_component	1	0.000245881		response_regulator	1	0.000716846
Regulates arginine biosynthesis genes	2	0.00100553		NYN domain	1	0.00121212		ABC-type_transport_system_involved_in_resistance_to_organic_solvents_periplasmic_component	1	0.000245881		Response_regulator_of_zinc_sigma-54-dependent_two-component_system	1	0.000716846
Required for chromosome condensation and partitioning	2	0.00100553		of ABC-type glycine betaine transport system	1	0.00121212		ABC-type_transport_system_involved_in_resistance_to_organic_solvents_periplasmic_component_USSDB6C	1	0.000245881		Ribonuclease_J2_(endoribonuclease_in_RNA_processing)	1	0.000716846
response regulator	2	0.00100553		O-methyltransferase	1	0.00121212		ABC-type_transport_system_permease_component	1	0.000245881		Ribonuclease_PH_(EC_2.7.7.56)	1	0.000716846
Response regulator receiver domain	2	0.00100553		OmpA family	1	0.00121212		ABC-type_tungstate_transport_system_periplasmic_binding_protein	1	0.000245881		Ribosomal-protein-S18p-alanine_acetyltransferase_(EC_2.3.1.-)	1	0.000716846
Reverse transcriptase (RNA-dependent DNA polymerase)	2	0.00100553		OmpA-like transmembrane domain	1	0.00121212		Acetaldehyde_dehydrogenase_ethanolamine_utilization_cluster_EC_1_2_1_10_	1	0.000245881		Ribosomal-protein-S5p-alanine_acetyltransferase	1	0.000716846
Rieske [2Fe-2S] domain	2	0.00100553		Outer membrane protein W	1	0.00121212		Acetolactate_synthase_large_subunit_EC_2_2_1_6_	1	0.000245881		Ribosylnicotinamide_kinase_(EC_2.7.1.22)_homolog_/_Unknown_conserved_in_Flavobacteria	1	0.000716846
Secreted protein, containing von Willebrand factor	2	0.00100553		oxidation-reduction process	1	0.00121212		Acetolactate_synthase_small_subunit_EC_2_2_1_6_	1	0.000245881		ring_canal_kelch-like_protein	1	0.000716846
Selenium-dependent molybdenum hydroxylase system protein, YqeB family	2	0.00100553		oxidoreductase activity	1	0.00121212		Acetyl-CoA_synthase_corrinoid_activation_protein	1	0.000245881		RNA_polymerase_associated_protein_RapA_(EC_3.6.1.-)	1	0.000716846
Serine dehydratase alpha chain	2	0.00100553		oxidoreductase activity, acting on a heme group of donors, oxygen as acceptor	1	0.00121212		Acetyl-CoA_synthase_corrinoid_iron-sulfur_protein_large_subunit	1	0.000245881		RNA_polymerase_sigma_factor_RpoE	1	0.000716846
serine threonine protein kinase	2	0.00100553		PA14 domain	1	0.00121212		Acetyl-CoA_synthetase_ADP-forming_alpha_and_beta_chains_putative	1	0.000245881		RNA_polymerase_sigma-70_factor,_group_3	1	0.000716846
sigma factor antagonist activity	2	0.00100553		ParE toxin of type II toxin-antitoxin system, parDE	1	0.00121212		Acetyltransferase_GNAT_family	1	0.000245881		RNA-binding_protein	1	0.000716846
SMART Chromosomal replication initiator DnaA domain	2	0.00100553		Part of a sulfur-relay system required for 2-thiolation of 5-methylaminomethyl-2-thiouridine (mnm(5)s(2)U) at tRNA wobble positions. Accepts sulfur from TusA and transfers it in turn to TusE	1	0.00121212		Acyl_dehydratase	1	0.000245881		Rod_shape-determining_protein_MreC	1	0.000716846
SMART Metal-dependent phosphohydrolase, HD region	2	0.00100553		Part of the ABC transporter FtsEX involved in cellular division	1	0.00121212		Acyl-ACP_thioesterase	1	0.000245881		Rossmann_fold_nucleotide-binding_protein_Smf_possibly_involved_in_DNA_uptake	1	0.000716846
SMART regulatory protein ArsR	2	0.00100553		Part of the phosphoribosylformylglycinamidine synthase complex involved in the purines biosynthetic pathway. Catalyzes the ATP-dependent conversion of formylglycinamide ribonucleotide (FGAR) and glutamine to yield formylglycinamidine ribonucleotide (FGAM) and glutamate. The FGAM synthase complex is composed of three subunits. PurQ produces an ammonia molecule by converting glutamine to glutamate.…	1	0.00121212		Acyl-CoA_hydrolase_EC_3_1_2_20_	1	0.000245881		SCO1/SenC_family_protein	1	0.000716846
Specifically methylates the N7 position of guanine in position 527 of 16S rRNA	2	0.00100553		Part of the twin-arginine translocation (Tat) system that transports large folded proteins containing a characteristic twin-arginine motif in their signal peptide across membranes. TatA could form the protein-conducting channel of the Tat system	1	0.00121212		Acyltransferase	1	0.000245881		secreted_protein_Hcp	1	0.000716846
SPFH domain-Band 7 family	2	0.00100553		Participates in the translocation of lipoproteins from the inner membrane to the outer membrane. Only forms a complex with a lipoprotein if the residue after the N-terminal Cys is not an aspartate (The Asp acts as a targeting signal to indicate that the lipoprotein should stay in the inner membrane)	1	0.00121212		Adenylate_cyclase_EC_4_6_1_1_/_Guanylate_cyclase_EC_4_6_1_2_	1	0.000245881		serine_protease	1	0.000716846
Spondin_N	2	0.00100553		pathogenesis	1	0.00121212		Adenylylsulfate_kinase_EC_2_7_1_25_	1	0.000245881		Serine_protease,_subtilase_family	1	0.000716846
STAS domain	2	0.00100553		PemK-like, MazF-like toxin of type II toxin-antitoxin system	1	0.00121212		Adenylylsulfate_reductase_beta-subunit_EC_1_8_99_2_	1	0.000245881		sialic_acid-specific_9-O-acetylesterase	1	0.000716846
synthase	2	0.00100553		PEP-CTERM motif	1	0.00121212		ADP-heptose--lipooligosaccharide_heptosyltransferase_II_EC_2_4_1_-_	1	0.000245881		Signal_peptidase_I_(EC_3.4.21.89)	1	0.000716846
The alpha subunit is responsible for the aldol cleavage of indoleglycerol phosphate to indole and glyceraldehyde 3- phosphate	2	0.00100553		Peptidase family M28	1	0.00121212		Aha1_domain_protein	1	0.000245881		Signal_recognition_particle,_subunit_Ffh_SRP54_(TC_3.A.5.1.1)	1	0.000716846
The beta subunit is responsible for the synthesis of L- tryptophan from indole and L-serine	2	0.00100553		Peptidase family M54	1	0.00121212		aldehyde_ferredoxin_oxidoreductase	1	0.000245881		similar_to_Biotin_carboxylase	1	0.000716846
The purine nucleoside phosphorylases catalyze the phosphorolytic breakdown of the N-glycosidic bond in the beta- (deoxy)ribonucleoside molecules, with the formation of the corresponding free purine bases and pentose-1-phosphate	2	0.00100553		Peptidase MA superfamily	1	0.00121212		aldo-keto_reductase_putative	1	0.000245881		Similar_to_phosphoglycolate_phosphatase,_clustered_with_ribosomal_large_subunit_pseudouridine_synthase_C	1	0.000716846
Thioredoxin	2	0.00100553		Peptide-N-glycosidase F, N terminal	1	0.00121212		Aldose_1-epimerase_EC_5_1_3_3_	1	0.000245881		Single-stranded-DNA-specific_exonuclease_RecJ_(EC_3.1.-.-)	1	0.000716846
TIGRFAM redox-active disulfide protein 2	2	0.00100553		Permease family	1	0.00121212		Aliphatic_amidase_AmiE_EC_3_5_1_4_	1	0.000245881		Sll0543_protein	1	0.000716846
TIM barrel	2	0.00100553		PFAM 4Fe-4S ferredoxin, iron-sulfur binding domain protein	1	0.00121212		Alkaline_phosphodiesterase_I_EC_3_1_4_1_/_Nucleotide_pyrophosphatase_EC_3_6_1_9_	1	0.000245881		Small_uncharacterized_protein_Bpro_4170	1	0.000716846
to be involved in C-type cytochrome biogenesis	2	0.00100553		PFAM Aldehyde dehydrogenase family	1	0.00121212		alpha/beta_hydrolase_fold	1	0.000245881		Small-conductance_mechanosensitive_channel	1	0.000716846
to the N-terminal domain of Lon protease	2	0.00100553		PFAM alkyl hydroperoxide reductase Thiol specific antioxidant Mal allergen	1	0.00121212		Alpha-D-GlcNAc_alpha-1_2-L-rhamnosyltransferase_EC_2_4_1_-_	1	0.000245881		Sorbitol_dehydrogenase_(EC_1.1.1.14)	1	0.000716846
transcription initiation from RNA polymerase III promoter	2	0.00100553		PFAM ATP-binding region, ATPase domain protein	1	0.00121212		Alpha-glucosidase_EC_3_2_1_20_	1	0.000245881		Spore_maturation_protein_A	1	0.000716846
Transcriptional regulator TetR	2	0.00100553		PFAM Bacterial transcriptional activator domain	1	0.00121212		Alpha-L-fucosidase_EC_3_2_1_51_	1	0.000245881		Squalene_synthase_(EC_2.5.1.21)	1	0.000716846
Transfers a GMP moiety from GTP to Mo-molybdopterin (Mo- MPT) cofactor (Moco or molybdenum cofactor) to form Mo- molybdopterin guanine dinucleotide (Mo-MGD) cofactor	2	0.00100553		PFAM CBS domain	1	0.00121212		Alpha-ribazole-5'-phosphate_phosphatase_EC_3_1_3_73_	1	0.000245881		Staphylococcus_nuclease_(SNase)_domain	1	0.000716846
Transglutaminase-like superfamily	2	0.00100553		PFAM Colicin V production protein	1	0.00121212		Amidohydrolase_family_enzyme	1	0.000245881		Stress-responsive_transcriptional_regulator	1	0.000716846
Transmembrane exosortase (Exosortase_EpsH)	2	0.00100553		PFAM Cytochrome c assembly protein	1	0.00121212		aminoglycoside_N3-acetyltransferase	1	0.000245881		Sugar/maltose_fermentation_stimulation_protein_homolog	1	0.000716846
transport	2	0.00100553		PFAM Di-glucose binding within endoplasmic reticulum	1	0.00121212		Aminopeptidase_S_Leu_Val_Phe_Tyr_preference_EC_3_4_11_24_	1	0.000245881		Sulfotransferase	1	0.000716846
Transposase DDE domain	2	0.00100553		PFAM DJ-1 PfpI family	1	0.00121212		Anti-sigma_F_factor_antagonist_spoIIAA-2__Anti-sigma_B_factor_antagonist_RsbV	1	0.000245881		Superoxide_dismutase_[Cu-Zn]_precursor_(EC_1.15.1.1)	1	0.000716846
Transposase zinc-ribbon domain	2	0.00100553		PFAM Fibronectin, type III domain	1	0.00121212		Aquaporin_Z	1	0.000245881		SWIB/MDM2_domain-containing_proteins	1	0.000716846
Trimethylamine methyltransferase	2	0.00100553		PFAM filamentation induced by cAMP protein Fic	1	0.00121212		Archease	1	0.000245881		Tat_(Twin-arginine_translocation)_pathway_signal_sequence_domain_protein	1	0.000716846
Tripartite ATP-independent periplasmic transporter, DctM component	2	0.00100553		PFAM Integral membrane protein DUF92	1	0.00121212		Aspartate_racemase_EC_5_1_1_13_	1	0.000245881		tetratricopeptide_repeat_domain_protein	1	0.000716846
tRNA synthetases class II (D, K and N)	2	0.00100553		PFAM Iron-binding zinc finger CDGSH type	1	0.00121212		At1g26760/T24P13_13	1	0.000245881		Thermostable_carboxypeptidase_1_(EC_3.4.17.19)	1	0.000716846
tryptophan	2	0.00100553		PFAM membrane bound O-acyl transferase MBOAT family protein	1	0.00121212		ATPase_AAA_family	1	0.000245881		Thiazole_biosynthesis_protein_ThiG	1	0.000716846
Tyrosine phosphatase family	2	0.00100553		PFAM O-methyltransferase, family 3	1	0.00121212		ATP-dependent_DNA_helicase_UvrD/PcrA	1	0.000245881		thiJ/pfpI_family_protein	1	0.000716846
UDP-4-amino-4-deoxy-L-arabinose aminotransferase	2	0.00100553		PFAM peptidase M2, peptidyl-dipeptidase A	1	0.00121212		ATP-dependent_nuclease_subunit_A	1	0.000245881		Thioesterase_superfamily	1	0.000716846
Uncharacterized membrane protein (DUF2298)	2	0.00100553		PFAM peptidase M22 glycoprotease	1	0.00121212		ATP-dependent_nuclease_subunit_B_/_ATP-dependent_nuclease_subunit_A	1	0.000245881		Threonine_dehydratase_(EC_4.3.1.19)	1	0.000716846
Uncharacterized protein conserved in bacteria (DUF2147)	2	0.00100553		PFAM peptidase M28	1	0.00121212		ATP-dependent_RNA_helicase_EIF-4A_family	1	0.000245881		Threonine_synthase_(EC_4.2.3.1)	1	0.000716846
Uncharacterized protein conserved in bacteria (DUF2219)	2	0.00100553		PFAM Photosynthetic reaction centre cytochrome C subunit	1	0.00121212		ATP-dependent_Zn_protease	1	0.000245881		Thrombospondin_4_precursor	1	0.000716846
unfolded protein binding	2	0.00100553		PFAM plasmid stabilization system	1	0.00121212		Autolysin_sensor_kinase_EC_2_7_3_-_	1	0.000245881		Thymidylate_kinase_(EC_2.7.4.9)	1	0.000716846
unusual protein kinase	2	0.00100553		PFAM polysaccharide biosynthesis protein	1	0.00121212		Bacterial_regulatory_proteins_MerR_family	1	0.000245881		TldD_protein,_part_of_TldE/TldD_proteolytic_complex	1	0.000716846
UTP--glucose-1-phosphate uridylyltransferase	2	0.00100553		PFAM PpiC-type peptidyl-prolyl cis-trans isomerase	1	0.00121212		bacterio-opsin_linked_product	1	0.000245881		TldE_protein,_part_of_TldE/TldD_proteolytic_complex	1	0.000716846
virulence factor MVIN family protein	2	0.00100553		PFAM Protein-tyrosine phosphatase, low molecular weight	1	0.00121212		BatD	1	0.000245881		TolA_protein	1	0.000716846
Vitamin K epoxide reductase family	2	0.00100553		PFAM regulatory protein, LysR	1	0.00121212		best_DB_hits_PFAM_PF00429_ENV_polyprotein_coat_polypro_E=0_67	1	0.000245881		tolB_protein_precursor,_periplasmic_protein_involved_in_the_tonb-independent_uptake_of_group_A_colicins	1	0.000716846
xylose isomerase-like TIM barrel	2	0.00100553		PFAM response regulator receiver	1	0.00121212		Beta_1_4_glucosyltransferase	1	0.000245881		TonB-dependent_receptor;_Outer_membrane_receptor_for_ferrienterochelin_and_colicins	1	0.000716846
YhhN family	2	0.00100553		'PFAM Response regulator receiver	1	0.00121212		Beta-hexosaminidase_EC_3_2_1_52_	1	0.000245881		TPR_domain_protein	1	0.000716846
1,4-alpha-glucan branching enzyme activity	1	0.000502765		PFAM Rhomboid family	1	0.00121212		Beta-ketoadipate_enol-lactone_hydrolase_EC_3_1_1_24_	1	0.000245881		TPR_domain_protein_in_aerotolerance_operon	1	0.000716846
1-acyl-sn-glycerol-3-phosphate acyltransferase 4	1	0.000502765		PFAM Ribonuclease BN-like family	1	0.00121212		beta-lactamase_domain_protein	1	0.000245881		TPR_repeat_protein	1	0.000716846
2-dehydropantoate 2-reductase activity	1	0.000502765		PFAM SMP-30 Gluconolaconase	1	0.00121212		Beta-propeller_domains_of_methanol_dehydrogenase_type	1	0.000245881		Transaldolase_(EC_2.2.1.2)	1	0.000716846
2-haloalkanoic acid dehalogenase	1	0.000502765		PFAM SpoVT AbrB like domain	1	0.00121212		BH2118_unknown	1	0.000245881		Transamidase_GatB_domain_protein	1	0.000716846
3'(2'),5'-bisphosphate nucleotidase activity	1	0.000502765		PFAM thioesterase superfamily	1	0.00121212		BH2181_unknown_conserved_protein	1	0.000245881		Transcription_elongation_factor_GreA	1	0.000716846
3'-5' exonuclease activity	1	0.000502765		PFAM von Willebrand factor type A domain	1	0.00121212		BH2577_unknown_conserved_protein_in_B_subtilis	1	0.000245881		Transcription_regulator_[contains_diacylglycerol_kinase_catalytic_domain]	1	0.000716846
3'-5' exonuclease related to the exonuclease domain of PolB	1	0.000502765		PFAM YbaK prolyl-tRNA synthetase associated region	1	0.00121212		bifunctional_ABC_transporter	1	0.000245881		Transcriptional_regulator,_AraC_family	1	0.000716846
3-methyladenine DNA glycosylase 8-oxoguanine DNA glycosylase	1	0.000502765		Pfam:Pyridox_oxidase	1	0.00121212		Bifunctional_acetyl_transferase/isomerase	1	0.000245881		transcriptional_regulator,_ArsR_family	1	0.000716846
4-epimerase	1	0.000502765		PglZ domain	1	0.00121212		Biosynthetic_Aromatic_amino_acid_aminotransferase_alpha_EC_2_6_1_57_@_Aromatic-amino-acid_aminotransferase_EC_2_6_1_57_@_Aspartate_aminotransferase_EC_2_6_1_1_	1	0.000245881		Transcriptional_regulator,_HxlR_family	1	0.000716846
5'-nucleotidase, C-terminal domain	1	0.000502765		Phosphate acyltransferases	1	0.00121212		blr0228_hypothetical_protein	1	0.000245881		transcriptional_regulator,_MarR_family	1	0.000716846
6-phosphogluconolactonase	1	0.000502765		Phosphate transport regulator (Distant homolog of PhoU)	1	0.00121212		Carbon_monoxide_dehydrogenase_CooS_subunit_EC_1_2_99_2_	1	0.000245881		Transcriptional_regulator,_MerR_family	1	0.000716846
6-pyruvoyl tetrahydropterin synthase	1	0.000502765		phosphate transport system permease protein	1	0.00121212		Carbonic_anhydrase_EC_4_2_1_1_	1	0.000245881		Transcriptional_regulator,_PadR_family	1	0.000716846
6-pyruvoyl-tetrahydropterin synthase related domain; membrane protein	1	0.000502765		phosphate transporter	1	0.00121212		Carboxyl-terminal_protease_EC_3_4_21_102_	1	0.000245881		Transcriptional_regulator,_TetR_family	1	0.000716846
ABC 3 transport family	1	0.000502765		Phosphate transporter family	1	0.00121212		Carboxymuconolactone_decarboxylase_EC_4_1_1_44_	1	0.000245881		Transcriptional_regulator_AbrB	1	0.000716846
ABC transporter	1	0.000502765		Phosphate-selective porin O and P	1	0.00121212		Carboxynorspermidine_dehydrogenase	1	0.000245881		transport_protein	1	0.000716846
ABC transporter transmembrane region	1	0.000502765		Phosphofructokinase	1	0.00121212		Catalase_EC_1_11_1_6_/_Peroxidase_EC_1_11_1_7_	1	0.000245881		Transporter	1	0.000716846
ABC-type multidrug transport system ATPase component	1	0.000502765		phosphoglycerate mutase	1	0.00121212		cationic_amino_acid_transporter	1	0.000245881		transporter,_putative	1	0.000716846
ABC-type transport system involved in multi-copper enzyme maturation permease component	1	0.000502765		Phosphoglycerate mutase family	1	0.00121212		CDP-diacylglycerol--glycerol-3-phosphate_3-phosphatidyltransferase_EC_2_7_8_5_	1	0.000245881		Trk_system_potassium_uptake_protein_TrkA	1	0.000716846
AbiEi antitoxin C-terminal domain	1	0.000502765		Phospholipid methyltransferase	1	0.00121212		Cell_division_protein_FtsH_EC_3_4_24_-_	1	0.000245881		tRNA-(ms[2]io[6]A)-hydroxylase_(EC_1.-.-.-)	1	0.000716846
Acetolactate synthase	1	0.000502765		Phosphorolytic exoribonuclease that removes nucleotide residues following the -CCA terminus of tRNA and adds nucleotides to the ends of RNA molecules by using nucleoside diphosphates as substrates	1	0.00121212		Cellobiose_phosphorylase_EC_2_4_1_-_	1	0.000245881		tRNA_nucleotidyltransferase_(EC_2.7.7.21)_(EC_2.7.7.25)	1	0.000716846
Acetolactate synthase, small subunit	1	0.000502765		PhoU domain	1	0.00121212		Cellobiose_phosphotransferase_system_YdjC-like_protein	1	0.000245881		tRNA_uridine_5-carboxymethylaminomethyl_modification_enzyme_GidA	1	0.000716846
Acetyl-CoA hydrolase/transferase N-terminal domain	1	0.000502765		Pilus assembly protein	1	0.00121212		Cellulase_A	1	0.000245881		tRNA-t(6)A37_methylthiotransferase	1	0.000716846
acetyltransferase	1	0.000502765		PilZ domain	1	0.00121212		cellulose_degradation	1	0.000245881		Tryptophan_2,3-dioxygenase_(EC_1.13.11.11)	1	0.000716846
Acetyltransferase (GNAT) family	1	0.000502765		Pkd domain containing protein	1	0.00121212		Chloramphenicol_acetyltransferase_EC_2_3_1_28_	1	0.000245881		Tryptophanase_(EC_4.1.99.1)	1	0.000716846
acetyltransferases and hydrolases with the alpha beta hydrolase fold	1	0.000502765		polygalacturonase activity	1	0.00121212		Chloramphenicol-sensitive_protein_rarD	1	0.000245881		TsaB_protein,_required_for_threonylcarbamoyladenosine_(t(6)A)_formation_in_tRNA	1	0.000716846
Acyl-ACP thioesterase	1	0.000502765		Polysaccharide biosynthesis protein	1	0.00121212		Choline-sulfatase_EC_3_1_6_6_	1	0.000245881		Twin-arginine_translocation_protein_TatA	1	0.000716846
Acyl-coenzyme A:6-aminopenicillanic acid acyl-transferase	1	0.000502765		polysaccharide biosynthetic process	1	0.00121212		Choloylglycine_hydrolase	1	0.000245881		Two-component_sensor_CbrA:_intrcellular_carbon:nitrogen_balance	1	0.000716846
Acyltransferase C-terminus	1	0.000502765		Polysaccharide lyase family 4, domain III	1	0.00121212		Chorismate_synthase_EC_4_2_3_5_	1	0.000245881		two-component_system_sensor_kinase	1	0.000716846
addiction module antidote protein HigA	1	0.000502765		positive regulation of growth	1	0.00121212		Chromosome_undetermined_SCAF10701_whole_genome_shotgun_sequence	1	0.000245881		ubiquinol_cytochrome_C_oxidoreductase,_cytochrome_C1_subunit	1	0.000716846
Adenylate	1	0.000502765		Predicted membrane protein (DUF2231)	1	0.00121212		Circadian_input_kinase_A	1	0.000245881		ubiquinone/menaquinone_biosynthesis_methylase	1	0.000716846
Adenylate guanylate cyclase	1	0.000502765		Predicted membrane protein (DUF2238)	1	0.00121212		CO_dehydrogenase/acetyl-CoA_synthase_acetyl-CoA_synthase_subunit_EC_2_3_1_169_	1	0.000245881		Ubiquinone/menaquinone_biosynthesis_methyltransferase_UbiE_(EC_2.1.1.-)_@_2-heptaprenyl-1,4-naphthoquinone_methyltransferase_(EC_2.1.1.163)	1	0.000716846
Adventurous gliding motility protein R	1	0.000502765		Predicted membrane protein (DUF2339)	1	0.00121212		CoA_enzyme_activase	1	0.000245881		Uncharacterized_conserved_protein_of_probably_eukaryotic_origin	1	0.000716846
aerobic electron transport chain	1	0.000502765		Prenyltransferase that catalyzes the transfer of the geranylgeranyl moiety of geranylgeranyl diphosphate (GGPP) to the C2 hydroxyl of (S)-3-O-geranylgeranylglyceryl phosphate (GGGP). This reaction is the second ether-bond-formation step in the biosynthesis of archaeal membrane lipids	1	0.00121212		CoA-acylating_propionaldehyde_dehydrogenase_#_propanediol_utilization_cluster	1	0.000245881		Uncharacterized_protein_aq_aa25	1	0.000716846
AIG2-like family	1	0.000502765		Probably functions as a manganese efflux pump	1	0.00121212		Cobalt/zinc/cadmium_efflux_RND_transporter_membrane_fusion_protein_CzcB_family	1	0.000245881		Uncharacterized_protein_DUF547	1	0.000716846
AIR synthase related protein, N-terminal domain	1	0.000502765		Probably plays a role in a hydrogenase nickel cofactor insertion step	1	0.00121212		Cobalt-precorrin-6_synthase_anaerobic	1	0.000245881		Uncharacterized_protein_with_a_C-terminal_OMP_(outer_membrane_protein)_domain	1	0.000716846
Aldo/keto reductase family	1	0.000502765		Proposed nucleic acid binding domain	1	0.00121212		CoB--CoM_heterodisulfide_reductase_subunit_B_EC_1_8_98_1_	1	0.000245881		Uncharacterized_secreted_protein_associated_with_spyDAC	1	0.000716846
Alkyl hydroperoxide reductase Thiol specific antioxidant Mal allergen	1	0.000502765		Proprotein convertase P-domain	1	0.00121212		CoB--CoM-reducing_hydrogenase_Sec_delta_subunit_@_selenocysteine-containing	1	0.000245881		Universal_stress_protein_family	1	0.000716846
Allomyces macrogynus ATCC 38327	1	0.000502765		protein conserved in archaea	1	0.00121212		cofactor_modifying_protein_cmo_	1	0.000245881		UPF0059_membrane_protein_DVU_2910	1	0.000716846
Allows the formation of correctly charged Gln-tRNA(Gln) through the transamidation of misacylated Glu-tRNA(Gln) in organisms which lack glutaminyl-tRNA synthetase. The reaction takes place in the presence of glutamine and ATP through an activated gamma-phospho-Glu-tRNA(Gln)	1	0.000502765		Protein involved in antioxidant activity, electron carrier activity, oxidoreductase activity, protein disulfide oxidoreductase activity, cell redox homeostasis and glycerol ether metabolic process	1	0.00121212		COG1399_protein_clustered_with_ribosomal_protein_L32p	1	0.000245881		UPF0251_protein_CTC_01373	1	0.000716846
all-trans-retinol 13,14-reductase activity	1	0.000502765		protein involved in exopolysaccharide biosynthesis	1	0.00121212		COG1720_Uncharacterized_conserved_protein	1	0.000245881		UPF0313_protein_PP4872	1	0.000716846
Alpha/beta hydrolase of unknown function (DUF900)	1	0.000502765		Protein involved in meta-pathway of phenol degradation	1	0.00121212		conserved_hypothetical_protein-putative_glucosesorbosone_dehydrogenases	1	0.000245881		Uracil-DNA_glycosylase,_family_5	1	0.000716846
Alpha-amylase domain	1	0.000502765		protein methyltransferase activity	1	0.00121212		Cyanophycinase_EC_3_4_15_6_	1	0.000245881		Urocanate_hydratase_(EC_4.2.1.49)	1	0.000716846
Alpha-L-fucosidase	1	0.000502765		Protein of unknown function (DUF1054)	1	0.00121212		cyclic_nucleotide-binding_protein	1	0.000245881		Uroporphyrinogen-III_methyltransferase_(EC_2.1.1.107)_/_Uroporphyrinogen-III_synthase_(EC_4.2.1.75)	1	0.000716846
amino acid activation for nonribosomal peptide biosynthetic process	1	0.000502765		Protein of unknown function (DUF1573)	1	0.00121212		Cysteine_desulfurase_EC_2_8_1_7_SufS_subfamily	1	0.000245881		VapC_toxin_protein	1	0.000716846
amino acids such as valine, to avoid such errors it has two additional distinct tRNA(Ile)-dependent editing activities. One activity is designated as 'pretransfer' editing and involves the hydrolysis of activated Val-AMP. The other activity is designated 'posttransfer' editing and involves deacylation of mischarged Val-tRNA(Ile)	1	0.000502765		Protein of unknown function (DUF1697)	1	0.00121212		Cytidine_deaminase_EC_3_5_4_5_	1	0.000245881		virulence_factor_Mce_family_protein	1	0.000716846
Aminoglycoside 3-N-acetyltransferase	1	0.000502765		Protein of unknown function (DUF1761)	1	0.00121212		cytochrome_c_family_protein_putative	1	0.000245881		Von_Willebrand_factor_type_A_domain_protein	1	0.000716846
aminopeptidase activity	1	0.000502765		Protein of unknown function (DUF2752)	1	0.00121212		Cytochrome_P460	1	0.000245881		Xanthine/uracil/thiamine/ascorbate_permease_family_protein	1	0.000716846
aminopeptidase N	1	0.000502765		Protein of Unknown function (DUF2784)	1	0.00121212		Cytosine/purine/uracil/thiamine/allantoin_permease_family_protein	1	0.000245881		YefM_protein_(antitoxin_to_YoeB)	1	0.000716846
aminotransferase class I and II	1	0.000502765		Protein of unknown function (DUF2914)	1	0.00121212		D-alanyl-D-alanine_carboxypeptidase_EC_3_4_16_4_	1	0.000245881		YlxP-like_protein	1	0.000716846
Aminotransferase class-V	1	0.000502765		Protein of unknown function (DUF3467)	1	0.00121212		DedA_family_protein_putative	1	0.000245881
Antioxidant protein with alkyl hydroperoxidase activity. Required for the reduction of the AhpC active site cysteine residues and for the regeneration of the AhpC enzyme activity	1	0.000502765		Protein of unknown function (DUF3570)	1	0.00121212		D-glycerate_2-kinase_EC_2_7_1_-_	1	0.000245881
Arylsulfatase	1	0.000502765		Protein of unknown function (DUF4197)	1	0.00121212		Diadenosine_tetraphosphatase	1	0.000245881
arylsulfatase activity	1	0.000502765		Protein of unknown function (DUF4199)	1	0.00121212		Dihydrofolate_reductase_EC_1_5_1_3_	1	0.000245881
ATPase family associated with various cellular activities (AAA)	1	0.000502765		Protein of unknown function (DUF423)	1	0.00121212		Dihydroxy-acid_dehydratase_EC_4_2_1_9_	1	0.000245881
ATPases associated with a variety of cellular activities	1	0.000502765		Protein of unknown function (DUF4242)	1	0.00121212		Dissimilatory_sulfite_reductase_beta_subunit_EC_1_8_99_3_	1	0.000245881
ATP-binding region ATPase domain protein	1	0.000502765		Protein of unknown function (DUF454)	1	0.00121212		DNA_double-strand_break_repair_Rad50_ATPase	1	0.000245881
ATP-dependent helicase nuclease subunit A	1	0.000502765		Protein of unknown function (DUF503)	1	0.00121212		DNA_polymerase_III_subunits_gamma_and_tau_EC_2_7_7_7_	1	0.000245881
Bacillithiol biosynthesis BshC	1	0.000502765		Protein of unknown function (DUF971)	1	0.00121212		DNA_polymerase_IV_EC_2_7_7_7_	1	0.000245881
Bacterial antitoxin of type II TA system, VapB	1	0.000502765		Protein of unknown function DUF47	1	0.00121212		DNA_topoisomerase_I_EC_5_99_1_2_	1	0.000245881
Bacterial extracellular solute-binding protein, family 7	1	0.000502765		Protein of unknown function, DUF547	1	0.00121212		DNA-binding_protein	1	0.000245881
Bacterial extracellular solute-binding proteins, family 3	1	0.000502765		protein SCO1 SenC	1	0.00121212		DNA-binding_response_regulator_LuxR_family	1	0.000245881
Bacterial extracellular solute-binding proteins, family 5 Middle	1	0.000502765		protein trimerization	1	0.00121212		D-octopine_dehydrogenase_EC_1_5_1_11_	1	0.000245881
Bacterial membrane protein, YfhO	1	0.000502765		protein tyrosine phosphatase activity	1	0.00121212		Dolichol-P-glucose_synthetase	1	0.000245881
Bacterial periplasmic substrate-binding proteins	1	0.000502765		proteolysis	1	0.00121212		DSBA-like_thioredoxin_domain_protein	1	0.000245881
Bacterial protein of unknown function (DUF924)	1	0.000502765		PspC domain	1	0.00121212		D-tagatose_3-epimerase_EC_5_3_1_-_	1	0.000245881
Bacterial regulatory proteins, luxR family	1	0.000502765		Putative ATP-dependant zinc protease	1	0.00121212		dTDP-Rha_A-D-GlcNAc-diphosphoryl_polyprenol_A-3-L-rhamnosyl_transferase_WbbL	1	0.000245881
Bacterial transcriptional activator domain	1	0.000502765		Putative bacterial lipoprotein (DUF799)	1	0.00121212		D-xylose_proton-symporter_XylE	1	0.000245881
Bacteriocin-protection, YdeI or OmpD-Associated	1	0.000502765		Putative citrate transport	1	0.00121212		Efflux_transporter_RND_family_MFP_subunit	1	0.000245881
Barrel-sandwich domain of CusB or HlyD membrane-fusion	1	0.000502765		Putative thioesterase (yiiD_Cterm)	1	0.00121212		Endo-1_4-beta-mannosidase	1	0.000245881
BCCT, betaine/carnitine/choline family transporter	1	0.000502765		Pyridine nucleotide-disulphide oxidoreductase	1	0.00121212		Endo-1_4-beta-xylanase_B_precursor	1	0.000245881
Belongs to the ABC transporter superfamily	1	0.000502765		pyridoxamine 5-phosphate	1	0.00121212		Endo-1_4-beta-xylanase_EC_3_2_1_8_	1	0.000245881
Belongs to the acylphosphatase family	1	0.000502765		pyrroloquinoline quinone binding	1	0.00121212		Endonuclease/Exonuclease/phosphatase_family_protein	1	0.000245881
Belongs to the aspartate glutamate racemases family	1	0.000502765		radical SAM	1	0.00121212		Endonuclease_I	1	0.000245881
Belongs to the aspartate-semialdehyde dehydrogenase family	1	0.000502765		RDD family	1	0.00121212		epoxide_hydrolase	1	0.000245881
Belongs to the bacterial ribosomal protein bL34 family	1	0.000502765		Relaxes both positive and negative superturns and exhibits a strong decatenase activity	1	0.00121212		Ethanolamine_utilization_polyhedral-body-like_protein_EutM	1	0.000245881
Belongs to the bacterial ribosomal protein bL36 family	1	0.000502765		Releases the supercoiling and torsional tension of DNA, which is introduced during the DNA replication and transcription, by transiently cleaving and rejoining one strand of the DNA duplex. Introduces a single-strand break via transesterification at a target site in duplex DNA. The scissile phosphodiester is attacked by the catalytic tyrosine of the enzyme, resulting in the formation of a DNA-(5'…	1	0.00121212		Exodeoxyribonuclease_III_EC_3_1_11_2_	1	0.000245881
Belongs to the BCCT transporter (TC 2.A.15) family	1	0.000502765		Required for formate dehydrogenase (FDH) activity. Acts as a sulfur carrier protein that transfers sulfur from IscS to the molybdenum cofactor prior to its insertion into FDH	1	0.00121212		Exopolyphosphatase_EC_3_6_1_11_	1	0.000245881
Belongs to the CDP-alcohol phosphatidyltransferase class-I family	1	0.000502765		Required for morphogenesis under gluconeogenic growth conditions	1	0.00121212		Exopolyphosphatase-related_protein	1	0.000245881
Belongs to the complex I 20 kDa subunit family	1	0.000502765		respiratory electron transport chain	1	0.00121212		FAD_dependent_oxidoreductase	1	0.000245881
Belongs to the cytidylate kinase family. Type 1 subfamily	1	0.000502765		Reverse transcriptase-like	1	0.00121212		FAD-binding_oxidoreductase	1	0.000245881
Belongs to the DegT DnrJ EryC1 family	1	0.000502765		Rhodanese Homology Domain	1	0.00121212		Ferredoxin_2Fe-2S	1	0.000245881
Belongs to the FtsK SpoIIIE SftA family	1	0.000502765		ribosomal	1	0.00121212		Ferredoxin--NADP_+_reductase_EC_1_18_1_2_	1	0.000245881
Belongs to the Fur family	1	0.000502765		Rieske (2fe-2S)	1	0.00121212		Ferredoxin-type_protein_NapG_periplasmic_nitrate_reductase_	1	0.000245881
Belongs to the GcvT family	1	0.000502765		Ring cyclization and eight-electron oxidation of 3a-(2- amino-2-carboxyethyl)-4,5-dioxo-4,5,6,7,8,9-hexahydroquinoline- 7,9-dicarboxylic-acid to PQQ	1	0.00121212		Fe-S-cluster-containing_hydrogenase_components_2	1	0.000245881
Belongs to the GHMP kinase family	1	0.000502765		RNA polymerase recycling family C-terminal	1	0.00121212		FHA_domain_containing_protein	1	0.000245881
Belongs to the glycosyl hydrolase 2 family	1	0.000502765		RNA recognition motif	1	0.00121212		FHA_domain_protein	1	0.000245881
Belongs to the glycosyl hydrolase 57 family	1	0.000502765		RNA-DNA hybrid ribonuclease activity	1	0.00121212		Fic_family_protein	1	0.000245881
Belongs to the glycosyl hydrolase 8 (cellulase D) family	1	0.000502765		Saccharopine dehydrogenase	1	0.00121212		FIG002343_hypothetical_protein	1	0.000245881
Belongs to the IlvD Edd family	1	0.000502765		SAM-dependent methyltransferase	1	0.00121212		FIG002473_Protein_YcaR_in_KDO2-Lipid_A_biosynthesis_cluster	1	0.000245881
Belongs to the MenA family. Type 1 subfamily	1	0.000502765		sequence-specific DNA binding	1	0.00121212		FIG00603613_hypothetical_protein	1	0.000245881
Belongs to the methyltransferase superfamily	1	0.000502765		Serine aminopeptidase, S33	1	0.00121212		FIG006285_ICC-like_protein_phosphoesterase	1	0.000245881
Belongs to the Nudix hydrolase family	1	0.000502765		serine-type peptidase activity	1	0.00121212		FIG00681412_hypothetical_protein	1	0.000245881
Belongs to the P(II) protein family	1	0.000502765		signal sequence binding	1	0.00121212		FIG00793105_hypothetical_protein	1	0.000245881
Belongs to the peptidase S8 family	1	0.000502765		S-layer homology domain	1	0.00121212		FIG00815828_hypothetical_protein	1	0.000245881
Belongs to the 'phage' integrase family	1	0.000502765		SMART Elongator protein 3 MiaB NifB	1	0.00121212		FIG00839042_hypothetical_protein	1	0.000245881
Belongs to the P-Pant transferase superfamily	1	0.000502765		SMART Tetratricopeptide domain protein	1	0.00121212		FIG00898757_hypothetical_protein	1	0.000245881
Belongs to the prokaryotic molybdopterin-containing oxidoreductase family	1	0.000502765		SNARE associated Golgi protein	1	0.00121212		FIG00930393_hypothetical_protein	1	0.000245881
Belongs to the RtcB family	1	0.000502765		SnoaL-like polyketide cyclase	1	0.00121212		FIG00955623_hypothetical_protein	1	0.000245881
Belongs to the SOS response-associated peptidase family	1	0.000502765		Sodium/hydrogen exchanger family	1	0.00121212		FIG01018965_hypothetical_protein	1	0.000245881
Belongs to the sulfate adenylyltransferase family	1	0.000502765		Specifically methylates the adenine in position 37 of tRNA(1)(Val) (anticodon cmo5UAC)	1	0.00121212		FIG01022104_hypothetical_protein	1	0.000245881
Belongs to the type-B carboxylesterase lipase family	1	0.000502765		spore germination	1	0.00121212		FIG01057947_hypothetical_protein	1	0.000245881
Belongs to the UPF0235 family	1	0.000502765		SpoVT / AbrB like domain	1	0.00121212		FIG01080539_hypothetical_protein	1	0.000245881
Belongs to the UPF0312 family	1	0.000502765		Squalene/phytoene synthase	1	0.00121212		FIG01160864_hypothetical_protein	1	0.000245881
Beta propeller domain	1	0.000502765		Subtilase family	1	0.00121212		FIG01161222_hypothetical_protein	1	0.000245881
Beta-eliminating lyase	1	0.000502765		Subtilisin-like serine	1	0.00121212		FIG027190_Putative_transmembrane_protein	1	0.000245881
beta-fructofuranosidase activity	1	0.000502765		subunit of a heme lyase	1	0.00121212		FIG056164_rhomboid_family_serine_protease	1	0.000245881
Bifunctional enzyme with both catalase and broad- spectrum peroxidase activity	1	0.000502765		succinylglutamate desuccinylase activity	1	0.00121212		FIG061771_ATP-dependent_nuclease_subunit_A	1	0.000245881
binding domain	1	0.000502765		Succinylglutamate desuccinylase aspartoacylase	1	0.00121212		FIG137478_Hypothetical_protein_YbgI	1	0.000245881
Binds 16S rRNA, required for the assembly of 30S particles and may also be responsible for determining the conformation of the 16S rRNA at the A site	1	0.000502765		sugar fermentation stimulation protein	1	0.00121212		FIG137776_Glycosyltransferase	1	0.000245881
bis(5'-adenosyl)-triphosphatase activity	1	0.000502765		Sugar-transfer associated ATP-grasp	1	0.00121212		FIG138315_Putative_alpha_helix_protein	1	0.000245881
BlaR1 peptidase M56	1	0.000502765		SWIB/MDM2 domain	1	0.00121212		Flavin_reductase_EC_1_5_1_30_	1	0.000245881
BNR repeat-like domain	1	0.000502765		Tetrahydrodipicolinate N-succinyltransferase N-terminal	1	0.00121212		Flavin-containing_amine_oxidase_domain-containing_protein_1_EC_1_-_-_-_	1	0.000245881
BON domain	1	0.000502765		TfoX N-terminal domain	1	0.00121212		Flavodoxin_reductases_ferredoxin-NADPH_reductases_family_1_Vanillate_O-demethylase_oxidoreductase_EC_1_14_13_-_	1	0.000245881
cAMP-dependent protein kinase regulatory subunit	1	0.000502765		The glycine cleavage system catalyzes the degradation of glycine	1	0.00121212		Flavohemoprotein_Hemoglobin-like_protein_Flavohemoglobin_Nitric_oxide_dioxygenase_EC_1_14_12_17_	1	0.000245881
Carbohydrate-selective porin, OprB family	1	0.000502765		Thiamine biosynthesis protein (ThiI)	1	0.00121212		FOG_WD40_repeat	1	0.000245881
carboxylic ester hydrolase activity	1	0.000502765		Thioesterase	1	0.00121212		Formate_dehydrogenase_chain_D_EC_1_2_1_2_	1	0.000245881
CarboxypepD_reg-like domain	1	0.000502765		Thiol-disulfide oxidoreductase	1	0.00121212		Formate_dehydrogenase-O_major_subunit_EC_1_2_1_2_	1	0.000245881
Catalyzes the addition of meso-diaminopimelic acid to the nucleotide precursor UDP-N-acetylmuramoyl-L-alanyl-D-glutamate (UMAG) in the biosynthesis of bacterial cell-wall peptidoglycan	1	0.000502765		Thiopurine S-methyltransferase (TPMT)	1	0.00121212		Formate_hydrogenlyase_transcriptional_activator	1	0.000245881
Catalyzes the complex heterocyclic radical-mediated conversion of 6-carboxy-5,6,7,8-tetrahydropterin (CPH4) to 7- carboxy-7-deazaguanine (CDG), a step common to the biosynthetic pathways of all 7-deazapurine-containing compounds	1	0.000502765		Thioredoxin-like	1	0.00121212		Fructose-bisphosphate_aldolase_class_I_EC_4_1_2_13_	1	0.000245881
Catalyzes the condensation reaction of fatty acid synthesis by the addition to an acyl acceptor of two carbons from malonyl-ACP. Catalyzes the first condensation reaction which initiates fatty acid synthesis and may therefore play a role in governing the total rate of fatty acid production. Possesses both acetoacetyl-ACP synthase and acetyl transacylase activities. Its substrate specificity deter…	1	0.000502765		ThiS family	1	0.00121212		Fumarate/succinate/L-aspartate_dehydrogenases	1	0.000245881
Catalyzes the conversion of epoxyqueuosine (oQ) to queuosine (Q), which is a hypermodified base found in the wobble positions of tRNA(Asp), tRNA(Asn), tRNA(His) and tRNA(Tyr)	1	0.000502765		threonine synthase activity	1	0.00121212		Fumarate_hydratase_class_II_EC_4_2_1_2_	1	0.000245881
Catalyzes the formation of dTDP-glucose, from dTTP and glucose 1-phosphate, as well as its pyrophosphorolysis	1	0.000502765		Threonine/Serine exporter, ThrE	1	0.00121212		Fumarylacetoacetase_EC_3_7_1_2_	1	0.000245881
Catalyzes the formation of phosphatidylethanolamine (PtdEtn) from phosphatidylserine (PtdSer)	1	0.000502765		Threonylcarbamoyl adenosine biosynthesis protein TsaE	1	0.00121212		FxsA_protein	1	0.000245881
Catalyzes the hydrolysis of a monocarboxylic acid amid to form a monocarboxylate and ammonia	1	0.000502765		TIGRFAM addiction module toxin, Txe YoeB family	1	0.00121212		General_secretion_pathway_protein_A	1	0.000245881
Catalyzes the hydrolytic cleavage of a subset of L- isoaspartyl (L-beta-aspartyl) dipeptides. Used to degrade proteins damaged by L-isoaspartyl residues formation	1	0.000502765		TIGRFAM DNA polymerase III, delta subunit	1	0.00121212		Gll1812_protein	1	0.000245881
Catalyzes the interconversion of L-alanine and D- alanine. May also act on other amino acids	1	0.000502765		TIGRFAM Hydrolase, ortholog 1, exosortase system type 1 associated	1	0.00121212		Gll2823_protein	1	0.000245881
Catalyzes the irreversible transfer of a propylamine group from the amino donor S-adenosylmethioninamine (decarboxy- AdoMet) to putrescine (1,4-diaminobutane) to yield spermidine	1	0.000502765		TIGRFAM periplasmic serine protease, Do DeqQ family	1	0.00121212		Gll2885_protein	1	0.000245881
Catalyzes the isomerization between 2-isopropylmalate and 3-isopropylmalate, via the formation of 2-isopropylmaleate	1	0.000502765		TIGRFAM TonB family	1	0.00121212		Gll4223_protein	1	0.000245881
Catalyzes the last two sequential reactions in the de novo biosynthetic pathway for UDP-N-acetylglucosamine (UDP- GlcNAc). The C-terminal domain catalyzes the transfer of acetyl group from acetyl coenzyme A to glucosamine-1-phosphate (GlcN-1-P) to produce N-acetylglucosamine-1-phosphate (GlcNAc-1-P), which is converted into UDP-GlcNAc by the transfer of uridine 5- monophosphate (from uridine 5-tr…	1	0.000502765		TIGRFAM TraB family protein	1	0.00121212		Gluconate_kinase_PFKB_family	1	0.000245881
Catalyzes the methylation of C-1 in cobalt-precorrin-5B to form cobalt-precorrin-6A	1	0.000502765		TonB-dependent receptor	1	0.00121212		Gluconolactonase_EC_3_1_1_17_	1	0.000245881
Catalyzes the NADPH-dependent formation of L-aspartate- semialdehyde (L-ASA) by the reductive dephosphorylation of L- aspartyl-4-phosphate	1	0.000502765		TPR repeat	1	0.00121212		Glutamate_synthase_[NADPH]_large_chain_EC_1_4_1_13_	1	0.000245881
Catalyzes the phosphorylation of D-fructose 6-phosphate, the first committing step of glycolysis. Uses inorganic phosphate (PPi) as phosphoryl donor instead of ATP like common ATP-dependent phosphofructokinases (ATP-PFKs), which renders the reaction reversible, and can thus function both in glycolysis and gluconeogenesis. Consistently, PPi-PFK can replace the enzymes of both the forward (ATP-PFK)…	1	0.000502765		Transaldolase is important for the balance of metabolites in the pentose-phosphate pathway	1	0.00121212		Glutathione_S-transferase_EC_2_5_1_18_	1	0.000245881
Catalyzes the phosphorylation of pantothenate (Pan), the first step in CoA biosynthesis	1	0.000502765		transcription factor binding	1	0.00121212		Glutathione_S-transferase_family_protein	1	0.000245881
Catalyzes the reductive methylation of 2'-deoxyuridine- 5'-monophosphate (dUMP) to 2'-deoxythymidine-5'-monophosphate (dTMP) while utilizing 5,10-methylenetetrahydrofolate (mTHF) as the methyl donor and reductant in the reaction, yielding dihydrofolate (DHF) as a by-product. This enzymatic reaction provides an intracellular de novo source of dTMP, an essential precursor for DNA biosynthesis	1	0.000502765		Transcription factor zinc-finger	1	0.00121212		Glutathione_synthetase_EC_6_3_2_3_	1	0.000245881
Catalyzes the reversible epimerization of cellobiose to 4-O-beta-D-glucopyranosyl-D-mannose (Glc-Man)	1	0.000502765		Transcriptional regulator containing an amidase domain and an AraC-type DNA-binding HTH domain	1	0.00121212		Glutathione-regulated_potassium-efflux_system_ancillary_protein_KefG	1	0.000245881
Catalyzes the reversible phosphatidyl group transfer from one phosphatidylglycerol molecule to another to form cardiolipin (CL) (diphosphatidylglycerol) and glycerol	1	0.000502765		transferase activity, transferring acyl groups other than amino-acyl groups	1	0.00121212		Glycerol-3-phosphate_transporter	1	0.000245881
Catalyzes the S-adenosyl-L-methionine-dependent formation of N(1)-methyladenine at position 58 (m1A58) in tRNA	1	0.000502765		transferase activity, transferring glycosyl groups	1	0.00121212		Glycine_cleavage_system_transcriptional_antiactivator_GcvR	1	0.000245881
Catalyzes the transfer of a methyl group from 5- methyltetrahydrofolate to homocysteine resulting in methionine formation	1	0.000502765		Transfers the 4'-phosphopantetheine moiety from coenzyme A to a Ser of acyl-carrier-protein	1	0.00121212		Glycolate_dehydrogenase_EC_1_1_99_14_subunit_GlcD	1	0.000245881
Catalyzes the transfer of endogenously produced octanoic acid from octanoyl-acyl-carrier-protein onto the lipoyl domain of GcvH, an intermediate carrier during protein lipoylation	1	0.000502765		Transglutaminase-like superfamily	1	0.00121212		Glycosyl_transferase_group_1	1	0.000245881
Catalyzes the transfer of the gamma-phosphate of ATP to D-galactose to form alpha-D-galactose-1-phosphate (Gal-1-P)	1	0.000502765		Transmembrane secretion effector	1	0.00121212		Glycosyltransferase_MshA_involved_in_mycothiol_biosynthesis_EC_2_4_1_-_	1	0.000245881
CcmB protein	1	0.000502765		transmembrane transport	1	0.00121212		Glyoxalase_family_protein	1	0.000245881
cell redox homeostasis	1	0.000502765		Transport and Golgi organisation 2	1	0.00121212		GMP_synthase_[glutamine-hydrolyzing]_EC_6_3_5_2_	1	0.000245881
Cellobiose phosphorylase	1	0.000502765		Transport permease protein	1	0.00121212		GTP_cyclohydrolase_I_EC_3_5_4_16_type_1	1	0.000245881
CGGC	1	0.000502765		triphosphatase activity	1	0.00121212		GTP_pyrophosphokinase_EC_2_7_6_5_	1	0.000245881
CHAD	1	0.000502765		TrkA-N domain	1	0.00121212		GTP_pyrophosphokinase_EC_2_7_6_5_p_ppGpp_synthetase_II_/_Guanosine-3'_5'-bis_diphosphate_3'-pyrophosphohydrolase_EC_3_1_7_2_	1	0.000245881
Channel that permits osmotically driven movement of water in both directions. It is involved in the osmoregulation and in the maintenance of cell turgor during volume expansion in rapidly growing cells. It mediates rapid entry or exit of water in response to abrupt changes in osmolarity	1	0.000502765		Trm112p-like protein	1	0.00121212		GTPase_and_tRNA-U34_5-formylation_enzyme_TrmE	1	0.000245881
CheR methyltransferase, SAM binding domain	1	0.000502765		Tryptophan 2,3-dioxygenase	1	0.00121212		GTP-binding_protein_TypA/BipA	1	0.000245881
Chloramphenicol acetyltransferase	1	0.000502765		Type II/IV secretion system protein	1	0.00121212		HD_domain_protein	1	0.000245881
Chlorite dismutase	1	0.000502765		Type VI secretion system effector, Hcp	1	0.00121212		Heavy_metal_RND_efflux_outer_membrane_protein_CzcC_family	1	0.000245881
Class III cytochrome C family	1	0.000502765		UbiA prenyltransferase family	1	0.00121212		Helicase_PriA_essential_for_oriC/DnaA-independent_DNA_replication	1	0.000245881
CO dehydrogenase acetyl-CoA synthase delta subunit	1	0.000502765		Ubiquinol--cytochrome c reductase	1	0.00121212		Heme_A_synthase_cytochrome_oxidase_biogenesis_protein_Cox15-CtaA	1	0.000245881
CoA binding domain	1	0.000502765		UDP-N-acetylglucosamine 2-epimerase	1	0.00121212		HflC_protein	1	0.000245881
CoA-substrate-specific enzyme activase	1	0.000502765		Uncharacterised protein family (UPF0227)	1	0.00121212		high-molecular-weight_cytochrome_c	1	0.000245881
Coenzyme A transferase	1	0.000502765		Uncharacterized ACR, COG1993	1	0.00121212		Histamine_dehydrogenase	1	0.000245881
Coenzyme PQQ synthesis protein D (PqqD)	1	0.000502765		Uncharacterized ACR, YdiU/UPF0061 family	1	0.00121212		Histone_acetyltransferase_HPA2_and_related_acetyltransferases	1	0.000245881
COG0204 1-acyl-sn-glycerol-3-phosphate acyltransferase	1	0.000502765		Uncharacterized protein conserved in bacteria (DUF2263)	1	0.00121212		HP2_INSA_	1	0.000245881
COG0433 Predicted ATPase	1	0.000502765		Uncharacterized protein domain (DUF2202)	1	0.00121212		hydrogenase/sulfur_reductase_beta_subunit	1	0.000245881
COG0436 Aspartate tyrosine aromatic aminotransferase	1	0.000502765		Universal stress protein family	1	0.00121212		Hydrogenase_maturation_protease_EC_3_4_24_-_	1	0.000245881
COG0463 Glycosyltransferases involved in cell wall biogenesis	1	0.000502765		unsaturated fatty acid biosynthetic process	1	0.00121212		Hydrolase_alpha/beta_hydrolase_fold_family	1	0.000245881
COG0494 NTP pyrophosphohydrolases including oxidative damage repair enzymes	1	0.000502765		UPF0313 protein	1	0.00121212		Hydrolase_haloacid_dehalogenase-like_family	1	0.000245881
COG0526, thiol-disulfide isomerase and thioredoxins	1	0.000502765		uracil-DNA glycosylase	1	0.00121212		Hydroxymethylglutaryl-CoA_lyase_EC_4_1_3_4_	1	0.000245881
COG0531 Amino acid transporters	1	0.000502765		Uroporphyrinogen decarboxylase (URO-D)	1	0.00121212		Hydroxymethylglutaryl-CoA_reductase_EC_1_1_1_34_	1	0.000245881
COG0624 Acetylornithine deacetylase Succinyl-diaminopimelate desuccinylase and related	1	0.000502765		Vacuolar protein sorting-associated protein 62	1	0.00121212		hypothetical_cytosolic_protein	1	0.000245881
COG0811 Biopolymer transport proteins	1	0.000502765		VanZ like family	1	0.00121212		Hypothetical_sugar_permease	1	0.000245881
COG1006 Multisubunit Na H antiporter, MnhC subunit	1	0.000502765		von Willebrand factor (vWF) type A domain	1	0.00121212		Immunogenic_protein	1	0.000245881
COG1028 Dehydrogenases with different specificities (related to short-chain alcohol dehydrogenases)	1	0.000502765		X-Pro dipeptidyl-peptidase (S15 family)	1	0.00121212		IncP-type_DNA_relaxase_TraI	1	0.000245881
COG1294 Cytochrome bd-type quinol oxidase subunit 2	1	0.000502765		YbbR-like protein	1	0.00121212		Inner_membrane_protein_CreD-like_protein	1	0.000245881
COG1349 Transcriptional regulators of sugar metabolism	1	0.000502765		Yhs domain-containing protein	1	0.00121212		Inner_membrane_protein_YihY_formerly_thought_to_be_RNase_BN	1	0.000245881
COG1393 Arsenate reductase and related proteins, glutaredoxin family	1	0.000502765		Yqey-like protein	1	0.00121212		Integral_membrane_protein	1	0.000245881
COG1398 Fatty-acid desaturase	1	0.000502765		Zinc-binding dehydrogenase	1	0.00121212		integral_membrane_rhomboid_family_serine_protease_MJ0610_1	1	0.000245881
COG1502 Phosphatidylserine phosphatidylglycerophosphate cardiolipi n synthases and related enzymes	1	0.000502765		zinc-ribbon domain	1	0.00121212		Integrase	1	0.000245881
COG1593 TRAP-type C4-dicarboxylate transport system large permease component	1	0.000502765		Zn-dependent protease, contains TPR repeats	1	0.00121212		Iron-sulfur_cluster_assembly_scaffold_protein_NifU	1	0.000245881
COG1629 Outer membrane receptor proteins, mostly Fe transport	1	0.000502765						Iron-sulfur_cluster-binding_protein	1	0.000245881
COG1651 Protein-disulfide isomerase	1	0.000502765						IS_phage_Tn_Transposon-related_functions	1	0.000245881
COG2057 Acyl CoA acetate 3-ketoacid CoA transferase, beta subunit	1	0.000502765						Isoaspartyl_dipeptidase_EC_3_4_19_5_@_Asp-X_dipeptidase	1	0.000245881
COG3030 Protein affecting phage T7 exclusion by the F plasmid	1	0.000502765						Isochorismatase_EC_3_3_2_1_	1	0.000245881
COG3221 ABC-type phosphate phosphonate transport system, periplasmic component	1	0.000502765						Isoleucyl-tRNA_synthetase_EC_6_1_1_5_	1	0.000245881
COG3307 Lipid A core - O-antigen ligase and related enzymes	1	0.000502765						ISPg4_transposase	1	0.000245881
COG3420 Nitrous oxidase accessory protein	1	0.000502765						ISPsy6_transposase	1	0.000245881
COG3540 Phosphodiesterase alkaline phosphatase D	1	0.000502765						ISSod11_transposase	1	0.000245881
COGs COG4299 conserved	1	0.000502765						Kef-type_K+_transport_systems_NAD-binding_component_fused_to_domain_related_to_exopolyphosphatase_	1	0.000245881
COGs COG4577 Carbon dioxide concentrating mechanism carboxysome shell protein	1	0.000502765						Ketol-acid_reductoisomerase_EC_1_1_1_86_	1	0.000245881
competence protein COMEC	1	0.000502765						Kinesin_light_chain	1	0.000245881
Concanavalin A-like lectin/glucanases superfamily	1	0.000502765						kinesin_light_chain-like_protein	1	0.000245881
Conserved hypothetical protein 698	1	0.000502765						L_D-transpeptidase_YcbB	1	0.000245881
Converts alpha-aldose to the beta-anomer	1	0.000502765						large_secreted_protein	1	0.000245881
Converts heme B (protoheme IX) to heme O by substitution of the vinyl group on carbon 2 of heme B porphyrin ring with a hydroxyethyl farnesyl side group	1	0.000502765						latex_allergen_from_Hevea_brasiliensis	1	0.000245881
Could be a nuclease involved in processing of the 5'-end of pre-16S rRNA	1	0.000502765						L-carnitine_dehydratase/bile_acid-inducible_protein_F	1	0.000245881
Cupredoxin-like domain	1	0.000502765						Leucyl-tRNA_synthetase_EC_6_1_1_4_	1	0.000245881
Cyclic nucleotide-monophosphate binding domain	1	0.000502765						Lipid_IVA_3-deoxy-D-manno-octulosonic_acid_transferase_EC_2_4_99_12_[often_with_EC_2_4_99_13_also]	1	0.000245881
CYTH	1	0.000502765						LMBE-RELATED_PROTEIN	1	0.000245881
CYTH domain	1	0.000502765						Low-specificity_L-threonine_aldolase_EC_4_1_2_5_	1	0.000245881
Cytidylate kinase	1	0.000502765						L-serine_dehydratase_alpha_subunit_EC_4_3_1_17_	1	0.000245881
Cytochrome bd terminal oxidase subunit I	1	0.000502765						L-serine_dehydratase_beta_subunit_EC_4_3_1_17_	1	0.000245881
Cytochrome bd-type quinol oxidase subunit 1	1	0.000502765						LSU_ribosomal_protein_L19p	1	0.000245881
Cytochrome C oxidase, cbb3-type, subunit III	1	0.000502765						LSU_ribosomal_protein_L33p_@_LSU_ribosomal_protein_L33p_zinc-independent	1	0.000245881
cytochrome complex assembly	1	0.000502765						LSU_ribosomal_protein_L34p	1	0.000245881
Cytochrome d ubiquinol oxidase, subunit II	1	0.000502765						LSU_ribosomal_protein_L36p	1	0.000245881
Cytochrome P460	1	0.000502765						L-sulfolactate_dehydrogenase_EC_1_1_1_272_	1	0.000245881
D,D-heptose 1,7-bisphosphate phosphatase	1	0.000502765						Luciferase-like_monooxygenase_superfamily	1	0.000245881
deoxyribose-phosphate aldolase phospho-2-dehydro-3-deoxyheptonate aldolase	1	0.000502765						LysE_type_translocator	1	0.000245881
desaturase	1	0.000502765						Lysine_2_3-aminomutase_EC_5_4_3_2_	1	0.000245881
Diacylglycerol kinase catalytic region	1	0.000502765						Lysophospholipase_EC_3_1_1_5__Monoglyceride_lipase_EC_3_1_1_23__putative	1	0.000245881
diacylglycerol kinase, catalytic	1	0.000502765						M23/M37_peptidase/aminotransferase_class_III	1	0.000245881
Dienelactone hydrolase	1	0.000502765						Macrolide-specific_ABC-type_efflux_carrier_TC_3_A_1_122_1_	1	0.000245881
Diguanylate cyclase	1	0.000502765						major_facilitator_superfamily_protein	1	0.000245881
Diguanylate cyclase phosphodiesterase with PAS PAC sensor(S)	1	0.000502765						Malonyl-CoA_decarboxylase_EC_4_1_1_9_	1	0.000245881
Dihaem cytochrome c	1	0.000502765						Mannose-1-phosphate_guanylyltransferase_EC_2_7_7_13_/_Phosphomannomutase_EC_5_4_2_8_	1	0.000245881
Dihydroprymidine dehydrogenase domain II, 4Fe-4S cluster	1	0.000502765						Mannose-1-phosphate_guanylyltransferase_GDP_EC_2_7_7_22_	1	0.000245881
Divergent polysaccharide deacetylase	1	0.000502765						Mannosyltransferase_A	1	0.000245881
DNA polymerase III is a complex, multichain enzyme responsible for most of the replicative synthesis in bacteria. This DNA polymerase also exhibits 3' to 5' exonuclease activity	1	0.000502765						MazG_protein_domain	1	0.000245881
DNA repair exonuclease	1	0.000502765						membrane_protein_involved_in_aromatic_hydrocarbon_degradation	1	0.000245881
DNA synthesis involved in DNA repair	1	0.000502765						Membrane-associated_phospholipid_phosphatase	1	0.000245881
DNA-binding protein VF530	1	0.000502765						Membrane-bound_lytic_murein_transglycosylase_A_precursor_EC_3_2_1_-_	1	0.000245881
DNA-binding transcription factor activity	1	0.000502765						Membrane-fusion_protein	1	0.000245881
Dodecin	1	0.000502765						Menaquinone_via_futalosine_polyprenyltransferase_MenA_homolog_Nitrosopumilus/Caldivirga_type	1	0.000245881
Domain of unknown function (DU1801)	1	0.000502765						Metal_dependent_hydrolase	1	0.000245881
Domain of unknown function (DUF1508)	1	0.000502765						Metal_dependent_hydrolase_EC_3_-_-_-_	1	0.000245881
Domain of unknown function (DUF1858)	1	0.000502765						metallo-beta-lactamase_family_protein	1	0.000245881
Domain of unknown function (DUF1906)	1	0.000502765						metallo-beta-lactamase_protein	1	0.000245881
Domain of unknown function (DUF1972)	1	0.000502765						Metalloprotease_MEP2	1	0.000245881
Domain of unknown function (DUF3463)	1	0.000502765						Methyl-accepting_chemotaxis_protein	1	0.000245881
Domain of unknown function (DUF389)	1	0.000502765						Methylmalonate-semialdehyde_dehydrogenase_EC_1_2_1_27_	1	0.000245881
Domain of unknown function (DUF4126)	1	0.000502765						Methylmalonyl-CoA_epimerase_EC_5_1_99_1_	1	0.000245881
Domain of unknown function (DUF4252)	1	0.000502765						Methylmalonyl-CoA_mutase_small_subunit_EC_5_4_99_2_	1	0.000245881
Domain of unknown function (DUF4336)	1	0.000502765						Methyltransferase_UbiE/COQ5_family	1	0.000245881
Domain of unknown function (DUF4338)	1	0.000502765						Methyltransferase_VNG0294G	1	0.000245881
Domain of unknown function (DUF4381)	1	0.000502765						Mevalonate_kinase_EC_2_7_1_36_	1	0.000245881
Domain of unknown function (DUF4445)	1	0.000502765						Microsomal_dipeptidase_EC_3_4_13_19_	1	0.000245881
Domain of unknown function (DUF4976)	1	0.000502765						Mll4262_protein	1	0.000245881
Domain of unknown function (DUF5009)	1	0.000502765						Mll4752_protein	1	0.000245881
Domain of unknown function DUF11	1	0.000502765						Mlr7906_protein	1	0.000245881
Doubled CXXCH motif (Paired_CXXCH_1)	1	0.000502765						MltA-interacting_MipA_precursor	1	0.000245881
DoxX family	1	0.000502765						Molybdenum_cofactor_biosynthesis_protein_MoaA	1	0.000245881
DSBA-like thioredoxin domain	1	0.000502765						Molybdopterin_binding_motif_CinA_N-terminal_domain	1	0.000245881
EcsC protein family	1	0.000502765						Molybdopterin-guanine_dinucleotide_biosynthesis_protein_MobA	1	0.000245881
elongation factor Tu domain 2 protein	1	0.000502765						Monomethylamine_corrinoid_methyltransferase_@_pyrrolysine-containing	1	0.000245881
Elongator protein 3, MiaB family, Radical SAM	1	0.000502765						MORN_repeat_protein	1	0.000245881
Endonuclease Exonuclease Phosphatase	1	0.000502765						Muconate_cycloisomerase_EC_5_5_1_1_	1	0.000245881
endonuclease III	1	0.000502765						Multiple_antibiotic_resistance_protein_MarC	1	0.000245881
Endoribonuclease L-PSP	1	0.000502765						Myo-inositol_2-dehydrogenase_EC_1_1_1_18_	1	0.000245881
ERCC4 domain	1	0.000502765						Na_+_-translocating_NADH-quinone_reductase_subunit_C_EC_1_6_5_-_	1	0.000245881
ErfK ybiS ycfS ynhG family protein	1	0.000502765						Na_+_-translocating_NADH-quinone_reductase_subunit_D_EC_1_6_5_-_	1	0.000245881
esterase of the alpha-beta hydrolase superfamily	1	0.000502765						Na_+_-translocating_NADH-quinone_reductase_subunit_E_EC_1_6_5_-_	1	0.000245881
Evidence 3 Function proposed based on presence of conserved amino acid motif, structural feature or limited homology	1	0.000502765						Na+/H+_antiporter_NhaC	1	0.000245881
Evidence 4 Homologs of previously reported genes of	1	0.000502765						Na+/H+_antiporter_NhaD_type	1	0.000245881
Exhibits a very high intrinsic GTPase hydrolysis rate. Involved in the addition of a carboxymethylaminomethyl (cmnm) group at the wobble position (U34) of certain tRNAs, forming tRNA- cmnm(5)s(2)U34	1	0.000502765						N-acetyl-L_L-diaminopimelate_deacetylase_EC_3_5_1_47_	1	0.000245881
exo-alpha-(2->6)-sialidase activity	1	0.000502765						N-acylglucosamine_2-epimerase_EC_5_1_3_8_	1	0.000245881
Family 3	1	0.000502765						NADH_dehydrogenase_EC_1_6_99_3_	1	0.000245881
Family of unknown function (DUF438)	1	0.000502765						NADH_ubiquinone_oxidoreductase_subunit_5_chain_L_/Multisubunit_Na+/H+_antiporter_MnhA_subunit	1	0.000245881
Fatty acid hydroxylase superfamily	1	0.000502765						NADH-dependent_flavin_oxidoreductase_Oye_family	1	0.000245881
FCD	1	0.000502765						N-carbamoyl-L-amino_acid_hydrolase_EC_3_5_1_87_	1	0.000245881
Fe-S protein	1	0.000502765						N-carbamoylputrescine_amidase_3_5_1_53_/_Aliphatic_amidase_AmiE_EC_3_5_1_4_	1	0.000245881
Fibronectin type 3 domain	1	0.000502765						Ni_Fe-hydrogenase_I_cytochrome_b_subunit	1	0.000245881
Fibronectin type III domain	1	0.000502765						Nitroreductase	1	0.000245881
Flavodoxin-like fold	1	0.000502765						Nitrous-oxide_reductase_EC_1_7_99_6_	1	0.000245881
FMN_bind	1	0.000502765						NnrS_protein_involved_in_response_to_NO	1	0.000245881
FOG PAS PAC domain	1	0.000502765						nosL-related_protein	1	0.000245881
FR47-like protein	1	0.000502765						nucleotidyltransferase	1	0.000245881
Fumarylacetoacetase N-terminal	1	0.000502765						Nucleotidyltransferase_EC_2_7_7_-_	1	0.000245881
GAF domain-containing protein	1	0.000502765						O-antigen_biosynthesis_protein_rfbC	1	0.000245881
Gamma-glutamyltranspeptidase	1	0.000502765						O-antigen_polymerase	1	0.000245881
GGDEF domain'	1	0.000502765						Octaheme_tetrathionate_reductase	1	0.000245881
GHMP kinases C terminal	1	0.000502765						Oligopeptide_transporter_OPT_family	1	0.000245881
GIY-YIG catalytic domain	1	0.000502765						ORF55	1	0.000245881
GlcNAc-PI de-N-acetylase	1	0.000502765						Orotate_phosphoribosyltransferase_EC_2_4_2_10_	1	0.000245881
Glutathione peroxidase	1	0.000502765						OsmC_family_protein	1	0.000245881
Glycerol dehydrogenase and related enzymes	1	0.000502765						outer_membrane_efflux_protein	1	0.000245881
Glycerophosphoryl diester phosphodiesterase family	1	0.000502765						outer_membrane_porin_putative	1	0.000245881
Glycoside-hydrolase family GH114	1	0.000502765						Outer_membrane_protein	1	0.000245881
Glycosyl hydrolase family 3 C-terminal domain	1	0.000502765						Outer_membrane_protein-like	1	0.000245881
Glycosyl Hydrolase Family 88	1	0.000502765						Outer_membrane_receptor_for_ferric_coprogen_and_ferric-rhodotorulic_acid	1	0.000245881
Glycosyl transferase 4-like domain	1	0.000502765						Oxidoreductase	1	0.000245881
glycyl-tRNA synthetase alpha subunit	1	0.000502765						Oxidoreductase_EC_1_1_1_-_	1	0.000245881
GMP synthase (glutamine-hydrolyzing) activity	1	0.000502765						Oxidoreductase_FAD-binding	1	0.000245881
Gram-negative porin	1	0.000502765						Oxidoreductase_Gfo/Idh/MocA_family	1	0.000245881
GTP cyclohydrolase I	1	0.000502765						oxidoreductase_short_chain_dehydrogenase/reductase_family	1	0.000245881
Guanylyl transferase CofC like	1	0.000502765						Oxidoreductase_short-chain_dehydrogenase/reductase_family	1	0.000245881
HAD-hyrolase-like	1	0.000502765						Patatin-like_protein	1	0.000245881
Heat shock 70 kDa protein	1	0.000502765						PDZ_domain_family_protein	1	0.000245881
heat shock protein binding	1	0.000502765						Pectin_degradation_protein_KdgF	1	0.000245881
HELICc2	1	0.000502765						peptidase_C45_acyl-coenzyme_A_6-aminopenicillanic_acid_acyl-transferase	1	0.000245881
helix_turn_helix isocitrate lyase regulation	1	0.000502765						Peptidase_M1_family_protein	1	0.000245881
helix_turn_helix multiple antibiotic resistance protein	1	0.000502765						Peptidase_M13_family	1	0.000245881
helix_turn_helix, Arsenical Resistance Operon Repressor	1	0.000502765						Peptidyl-prolyl_cis-trans_isomerase_PpiA_precursor_EC_5_2_1_8_	1	0.000245881
Helix-hairpin-helix domain	1	0.000502765						Periplasmic_deca-heme_c-type_cytochrome	1	0.000245881
Helix-turn-helix domain	1	0.000502765						periplasmic_ligand-binding_sensor_domain-like_protein	1	0.000245881
Hep Hag repeat protein	1	0.000502765						Permease_of_the_major_facilitator_superfamily	1	0.000245881
heterodisulfide reductase, subunit B	1	0.000502765						Permeases_of_the_major_facilitator_superfamily	1	0.000245881
HflC and HflK could regulate a protease	1	0.000502765						Peroxide_stress_regulator_PerR_FUR_family	1	0.000245881
Highly conserved protein containing a thioredoxin domain	1	0.000502765						PH_adaptation_potassium_efflux_system_protein_C_sodium-_potassium/hydrogen_antiporter_subunit_C	1	0.000245881
His Kinase A (phosphoacceptor) domain	1	0.000502765						Phage_protein	1	0.000245881
HIT family hydrolase	1	0.000502765						Phage_tail_fiber_protein	1	0.000245881
HMGL-like	1	0.000502765						PhbF	1	0.000245881
HTH-like domain	1	0.000502765						Phenylacetic_acid_degradation_protein_PaaD_thioesterase	1	0.000245881
Hydrogenase nickel incorporation protein hypA	1	0.000502765						Phenylalanyl-tRNA_synthetase_beta_chain_EC_6_1_1_20_	1	0.000245881
hydrolase	1	0.000502765						Phosphate_transport_system_regulatory_protein_PhoU	1	0.000245881
hydrolase activity, acting on ester bonds	1	0.000502765						Phosphate-specific_outer_membrane_porin_OprP__Pyrophosphate-specific_outer_membrane_porin_OprO	1	0.000245881
Hydrolase CocE NonD family	1	0.000502765						Phosphodiesterase/alkaline_phosphatase_D_EC_3_1_3_1_	1	0.000245881
hydrolases or acyltransferases (alpha beta hydrolase superfamily)	1	0.000502765						phosphoglycerate_mutase	1	0.000245881
hydrolases or acyltransferases, alpha beta hydrolase superfamily	1	0.000502765						Phosphoglycerate_transporter_protein_PgtP	1	0.000245881
Hydroxymethylglutaryl-coenzyme A reductase	1	0.000502765						Phospholipase/carboxylesterase_family_protein_EC_3_1_-_-_	1	0.000245881
Hydroxypyruvate reductase	1	0.000502765						Phosphonate_ABC_transporter_permease_protein_phnE_TC_3_A_1_9_1_	1	0.000245881
IA, variant 1	1	0.000502765						Phosphoserine_phosphatase_RsbX_EC_3_1_3_3_	1	0.000245881
IMG reference gene	1	0.000502765						phytase	1	0.000245881
IMP dehydrogenase activity	1	0.000502765						PleD-like_protein	1	0.000245881
In eubacteria ppGpp (guanosine 3'-diphosphate 5-' diphosphate) is a mediator of the stringent response that coordinates a variety of cellular activities in response to changes in nutritional abundance	1	0.000502765						polyhydroxyalkanoate_granule-associated_protein_PhaI	1	0.000245881
Inner membrane protein CreD	1	0.000502765						Polyhydroxyalkanoate_synthesis_repressor_PhaR	1	0.000245881
integral membrane protein	1	0.000502765						Polyphosphate-selective_porin_O	1	0.000245881
Integral membrane protein TerC family	1	0.000502765						polysaccharide_biosynthesis	1	0.000245881
Integrase	1	0.000502765						Polysaccharide_biosynthesis_protein_WlaX	1	0.000245881
Involved in peptidolytic degradation of cyclic heptapeptide hepatotoxin microcystin (MC)	1	0.000502765						polysaccharide_deacetylase	1	0.000245881
Involved in the biosynthesis of branched-chain amino acids (BCAA). Catalyzes an alkyl-migration followed by a ketol- acid reduction of (S)-2-acetolactate (S2AL) to yield (R)-2,3- dihydroxy-isovalerate. In the isomerase reaction, S2AL is rearranged via a Mg-dependent methyl migration to produce 3- hydroxy-3-methyl-2-ketobutyrate (HMKB). In the reductase reaction, this 2-ketoacid undergoes a metal-…	1	0.000502765						Possible_biopolymer_transport_protein_ExbB_family	1	0.000245881
Involved in the TCA cycle. Catalyzes the stereospecific interconversion of fumarate to L-malate	1	0.000502765						Possible_membrane_protein	1	0.000245881
Ion channel	1	0.000502765						possible_Neuromedin_U	1	0.000245881
Ion transport protein	1	0.000502765						Possible_pectin_degradation_protein_sugar_phosphate_isomerase_family_	1	0.000245881
iron ion homeostasis	1	0.000502765						Potassium_efflux_system_KefA_protein_/_Small-conductance_mechanosensitive_channel	1	0.000245881
Iron-containing alcohol dehydrogenase	1	0.000502765						Predicted_alpha-L-rhamnosidase	1	0.000245881
Iron-regulated membrane protein	1	0.000502765						Predicted_aminoglycoside_phosphotransferase	1	0.000245881
Is required not only for elongation of protein synthesis but also for the initiation of all mRNA translation through initiator tRNA(fMet) aminoacylation	1	0.000502765						Predicted_D-tagaturonate_epimerase	1	0.000245881
isochorismatase hydrolase	1	0.000502765						Predicted_HD_superfamily_hydrolase	1	0.000245881
K COG5665 CCR4-NOT transcriptional regulation complex, NOT5 subunit	1	0.000502765						Predicted_hydrolase_or_acyltransferase_PA1621	1	0.000245881
Ketopantoate reductase PanE/ApbA C terminal	1	0.000502765						Predicted_membrane_protein	1	0.000245881
ketosteroid isomerase	1	0.000502765						Predicted_sodium-dependent_galactose_transporter	1	0.000245881
Key enzyme in folate metabolism. Catalyzes an essential reaction for de novo glycine and purine synthesis, and for DNA precursor synthesis	1	0.000502765						Prephenate_and/or_arogenate_dehydrogenase_unknown_specificity_EC_1_3_1_12_EC_1_3_1_43_#_TyrAx/REG_domain_NAD-specific	1	0.000245881
kinase activity	1	0.000502765						Prephenate_and/or_arogenate_dehydrogenase_unknown_specificity_EC_1_3_1_12_EC_1_3_1_43_#_TyrAx_NAD_P_-specific	1	0.000245881
lactoylglutathione lyase activity	1	0.000502765						Probable_glutathione_S-transferase-related_transmembrane_protein_EC_2_5_1_18_	1	0.000245881
Lamin Tail Domain	1	0.000502765						probable_haloacid_dehalogenase-like_hydrolase_STY3852	1	0.000245881
Late embryogenesis abundant protein	1	0.000502765						probable_integral_membrane_protein_NMA0226	1	0.000245881
L-carnitine dehydratase bile acid-inducible protein F	1	0.000502765						Probable_multidrug_resistance_protein	1	0.000245881
Lecithin:cholesterol acyltransferase	1	0.000502765						Probable_RND_efflux_membrane_fusion_protein	1	0.000245881
Leucine carboxyl methyltransferase	1	0.000502765						probable_secreted_alkaline_phosphatase_fragment_	1	0.000245881
L-fucose isomerase activity	1	0.000502765						Probable_secreted_glycosyl_hydrolase	1	0.000245881
Linear amide C-N hydrolases, choloylglycine hydrolase family	1	0.000502765						probable_short-chain_dehydrogenase	1	0.000245881
lipase activity	1	0.000502765						Probable_signal_peptide_protein	1	0.000245881
Lipid kinase	1	0.000502765						probable_transcription_regulator_VCA0264	1	0.000245881
lipolytic protein G-D-S-L family	1	0.000502765						Probable_transposase	1	0.000245881
Lipopolysaccharide kinase (Kdo/WaaP) family	1	0.000502765						Prokaryotic_ubiquitin-like_protein_Pup	1	0.000245881
lipoprotein localization to outer membrane	1	0.000502765						Proline_iminopeptidase_EC_3_4_11_5_	1	0.000245881
Low molecular weight phosphotyrosine protein phosphatase	1	0.000502765						protease_putative	1	0.000245881
Luciferase-like monooxygenase	1	0.000502765						Protein_DVU_0532_HMC_operon_ORF_5_	1	0.000245881
lyase activity	1	0.000502765						Protein_involved_in_meta-pathway_of_phenol_degradation	1	0.000245881
LysE type translocator	1	0.000502765						Protein_of_unknown_function_DUF1428	1	0.000245881
lysine 2,3-aminomutase	1	0.000502765						protein_of_unknown_function_DUF156	1	0.000245881
lysine 2,3-aminomutase activity	1	0.000502765						protein_of_unknown_function_DUF1568	1	0.000245881
Lysine 2,3-aminomutase YodO family protein	1	0.000502765						protein_of_unknown_function_DUF306_Meta_and_HslJ	1	0.000245881
LysM domain	1	0.000502765						protein_of_unknown_function_DUF323	1	0.000245881
Major Facilitator	1	0.000502765						protein_of_unknown_function_DUF438	1	0.000245881
Malonyl-CoA decarboxylase N-terminal domain	1	0.000502765						Protein_of_unknown_function_DUF477	1	0.000245881
Mandelate racemase muconate lactonizing enzyme	1	0.000502765						protein_of_unknown_function_DUF498	1	0.000245881
manganese ion transmembrane transporter activity	1	0.000502765						protein_of_unknown_function_DUF900_hydrolase_family_protein	1	0.000245881
mannose-1-phosphate guanylyltransferase activity	1	0.000502765						Protein-L-isoaspartate_methyltransferase_EC_2_1_1_77_	1	0.000245881
Mannose-6-phosphate isomerase	1	0.000502765						PTS_system_fructose-specific_IIA_component_EC_2_7_1_69_/_PTS_system_fructose-specific_IIB_component_EC_2_7_1_69_/_PTS_system_fructose-specific_IIC_component_EC_2_7_1_69_	1	0.000245881
MaoC domain protein dehydratase	1	0.000502765						purple_acid_phosphatase	1	0.000245881
MarC family integral membrane protein	1	0.000502765						putative_ABC_transporter_permease	1	0.000245881
MarR family	1	0.000502765						putative_ABC_transporter_transmembrane_protein_EC_3_6_3_30_	1	0.000245881
May be involved in the biosynthesis of molybdopterin	1	0.000502765						putative_aldo/keto_reductase	1	0.000245881
May be involved in the formation or repair of Fe-S clusters present in iron-sulfur proteins	1	0.000502765						Putative_aminopeptidase	1	0.000245881
Membrane dipeptidase (Peptidase family M19)	1	0.000502765						putative_carboxylesterase	1	0.000245881
Membrane transport protein	1	0.000502765						putative_cysteine_rich_repeat_domain_protein	1	0.000245881
MerR HTH family regulatory protein	1	0.000502765						Putative_deoxyribonuclease_YcfH	1	0.000245881
META domain	1	0.000502765						putative_ferredoxin-type_protein	1	0.000245881
metal ion transmembrane transporter activity	1	0.000502765						putative_glycosyslhydrolase	1	0.000245881
Metal-dependent phosphohydrolase	1	0.000502765						Putative_heme_iron_utilization_protein	1	0.000245881
metallopeptidase activity	1	0.000502765						Putative_Holliday_junction_resolvase_YggF	1	0.000245881
Metal-sensitive transcriptional repressor	1	0.000502765						putative_intracellular_protease/amidase	1	0.000245881
Methionine biosynthesis protein MetW	1	0.000502765						putative_lipase/esterase	1	0.000245881
Methylenetetrahydrofolate reductase	1	0.000502765						Putative_manganese_transporter	1	0.000245881
Methylmalonyl-CoA mutase	1	0.000502765						Putative_membrane_protein_of_ExoQ_family_involved_in_exopolysaccharide_production	1	0.000245881
methyltransferase activity	1	0.000502765						putative_metal-dependent_membrane_protease	1	0.000245881
Methyltransferase small domain	1	0.000502765						putative_methyltransferase	1	0.000245881
MltA-interacting protein MipA	1	0.000502765						putative_Na_+_H_+_antiporter_subunit_B	1	0.000245881
Mn2 and Fe2 transporters of the NRAMP family	1	0.000502765						Putative_outer_membrane_lipoprotein	1	0.000245881
MobA-like NTP transferase domain	1	0.000502765						PUTATIVE_PERIPLASMIC_BINDING_PROTEIN	1	0.000245881
Mobile mystery protein B	1	0.000502765						putative_phosphatase/kinase	1	0.000245881
Modulates transcription in response to changes in cellular NADH NAD( ) redox state	1	0.000502765						putative_phosphohydrolases_Icc_family	1	0.000245881
Molybdenum cofactor biosynthesis protein	1	0.000502765						Putative_predicted_metal-dependent_hydrolase	1	0.000245881
Mo-molybdopterin cofactor metabolic process	1	0.000502765						putative_PTS_system_fructose-specific_IIABC_component	1	0.000245881
Monomethylamine methyltransferase MtmB	1	0.000502765						Putative_pyridine_nucleotide-disulphide_oxidoreductase	1	0.000245881
monovalent cation:proton antiporter activity	1	0.000502765						Putative_ribokinase	1	0.000245881
MOSC N-terminal beta barrel domain	1	0.000502765						Putative_SAM-dependent_methyltransferase	1	0.000245881
mRNA catabolic process	1	0.000502765						putative_secreted_protein	1	0.000245881
mttA/Hcf106 family	1	0.000502765						putative_secreted_sugar_hydrolase	1	0.000245881
Multiple resistance and pH regulation protein F	1	0.000502765						putative_secreted_tripeptidyl_aminopeptidase	1	0.000245881
Multiple resistance and pH regulation protein F (MrpF / PhaF)	1	0.000502765						Putative_stress-responsive_transcriptional_regulator	1	0.000245881
Mycolic acid cyclopropane synthetase	1	0.000502765						putative_sugar_phosphate_isomerase/epimerase	1	0.000245881
N terminal of Calcineurin-like phosphoesterase	1	0.000502765						putative_sugar_transporter_family_protein_partial_	1	0.000245881
N-(5'phosphoribosyl)anthranilate (PRA) isomerase	1	0.000502765						putative_thiol_disulfide_interchange_protein	1	0.000245881
Na H antiporter	1	0.000502765						putative_translation_initiation_inhibitor	1	0.000245881
Na H antiporter, MnhB	1	0.000502765						Putative_translation_initiation_inhibitor_yjgF_family	1	0.000245881
Na( ) H( ) antiporter that extrudes sodium in exchange for external protons	1	0.000502765						Putative_transport_protein	1	0.000245881
Na+/H+ antiporter family	1	0.000502765						putative_transport_system_permease_protein	1	0.000245881
Na+/H+ antiporter subunit	1	0.000502765						putative_Zn-dependent_hydrolase_beta-lactamase_superfamily_	1	0.000245881
N-acetyltransferase	1	0.000502765						Pyridine_nucleotide-disulfide_oxidoreductase_NADH_dehydrogenase_EC_1_6_99_3_	1	0.000245881
NAD/NADP octopine/nopaline dehydrogenase, alpha-helical domain	1	0.000502765						pyridoxal_phosphate-dependent_deaminase_putative	1	0.000245881
NADPH-dependent FMN reductase	1	0.000502765						Pyridoxamine_5'-phosphate_oxidase-related_FMN-binding	1	0.000245881
Natural resistance-associated macrophage protein	1	0.000502765						Queuosine_Biosynthesis_QueE_Radical_SAM	1	0.000245881
Neurotransmitter-gated ion-channel ligand binding domain	1	0.000502765						radical_activating_enzyme	1	0.000245881
neutral zinc metallopeptidase	1	0.000502765						Radical_SAM_protein_required_for_addition_of_adenosine_to_hopane_skeleton_HpnH	1	0.000245881
NfeD-like C-terminal, partner-binding	1	0.000502765						RecA_protein	1	0.000245881
NIF3 (NGG1p interacting factor 3)	1	0.000502765						RecB_family_exonuclease	1	0.000245881
NifU-like domain	1	0.000502765						Redox-sensitive_transcriptional_regulator_AT-rich_DNA-binding_protein_	1	0.000245881
Nitrate reductase gamma subunit	1	0.000502765						regulatory_protein_ArsR	1	0.000245881
Nitronate monooxygenase	1	0.000502765						Regulatory_protein_RecX	1	0.000245881
Nitrous oxide-stimulated promoter	1	0.000502765						Related_to_iron_III_ABC_transporter_ATP-binding_protein	1	0.000245881
NlpE C-terminal OB domain	1	0.000502765						ResB_protein_required_for_cytochrome_c_biosynthesis	1	0.000245881
Non-essential cell division protein that could be required for efficient cell constriction	1	0.000502765						Ribosomal-protein-S18p-alanine_acetyltransferase_EC_2_3_1_-_	1	0.000245881
NosL	1	0.000502765						Ribosome-associated_heat_shock_protein_implicated_in_the_recycling_of_the_50S_subunit_S4_paralog_	1	0.000245881
nuclease activity	1	0.000502765						Rieske_[2Fe-2S]_domain_containing_oxidoreductase	1	0.000245881
nucleic acid binding	1	0.000502765						RNA-2'_3'-PO4_RNA-5'-OH_ligase	1	0.000245881
nucleic acid binding OB-fold tRNA helicase-type	1	0.000502765						RNA-binding_protein	1	0.000245881
nucleotide phosphatase activity, acting on free nucleotides	1	0.000502765						RsbR_positive_regulator_of_sigma-B	1	0.000245881
nucleotide-utilizing enzyme related to molybdopterin-biosynthesis enzyme MoeA	1	0.000502765						RsbS_negative_regulator_of_sigma-B	1	0.000245881
O-antigen ligase like membrane protein	1	0.000502765						RTX_toxins_and_related_Ca2+-binding_proteins	1	0.000245881
Ogr/Delta-like zinc finger	1	0.000502765						salicylate_esterase	1	0.000245881
OmpW family	1	0.000502765						Sarcosine_dehydrogenase_EC_1_5_99_1_	1	0.000245881
ornithine cyclodeaminase activity	1	0.000502765						Sarcosine_oxidase_beta_subunit_EC_1_5_3_1_	1	0.000245881
ornithine cyclodeaminase mu-crystallin	1	0.000502765						secreted_beta-mannosidase	1	0.000245881
other refs with uncharged polar side chains (S Ser or T Thr), and there are a few more such examples along the aa-chain (ex R Arg changed with H His)	1	0.000502765						Secreted_protein_containing_internal_repeats	1	0.000245881
Outer membrane protein protective antigen OMA87	1	0.000502765						Secreted_protein_containing_N-terminal_Zinc-dependent_carboxypeptidase_related_domain	1	0.000245881
oxidoreductase FAD NAD(P)-binding	1	0.000502765						Sensor_histidine_kinase	1	0.000245881
Oxidoreductase NAD-binding domain	1	0.000502765						Serine/threonine_protein_kinase_EC_2_7_11_1_	1	0.000245881
Oxygen tolerance	1	0.000502765						Serine/threonine_protein_kinase_PrkC_regulator_of_stationary_phase	1	0.000245881
Parallel beta-helix repeat	1	0.000502765						Serine/threonine_protein_kinase_related_protein	1	0.000245881
Part of the ABC transporter FtsEX involved in cellular division	1	0.000502765						Serine/threonine-protein_kinase_PknA_EC_2_7_11_1_	1	0.000245881
Participates in the translocation of lipoproteins from the inner membrane to the outer membrane. Only forms a complex with a lipoprotein if the residue after the N-terminal Cys is not an aspartate (The Asp acts as a targeting signal to indicate that the lipoprotein should stay in the inner membrane)	1	0.000502765						serine_esterase_putative	1	0.000245881
PBP superfamily domain	1	0.000502765						Serine--pyruvate_aminotransferase_EC_2_6_1_51_/_L-alanine_glyoxylate_aminotransferase_EC_2_6_1_44_	1	0.000245881
peptidase activity, acting on L-amino acid peptides	1	0.000502765						Short_chain_fatty_acids_transporter	1	0.000245881
Peptidase C13 family	1	0.000502765						Sigma-54_dependent_transcriptional_regulator	1	0.000245881
Peptidase family C69	1	0.000502765						Signal_peptidase_I_EC_3_4_21_89_	1	0.000245881
Peptidase family M28	1	0.000502765						Signal_recognition_particle_receptor_protein_FtsY_=alpha_subunit_TC_3_A_5_1_1_	1	0.000245881
Peptidase family M41	1	0.000502765						Similar_to_carbon_monoxide_dehydrogenase_corrinoid/iron-sulfur_protein	1	0.000245881
Peptidase family S51	1	0.000502765						Single-stranded-DNA-specific_exonuclease_RecJ_EC_3_1_-_-_	1	0.000245881
Peptidase M14	1	0.000502765						Sodium_iodide_symporter	1	0.000245881
Peptidase M16	1	0.000502765						Soluble_lytic_murein_transglycosylase_precursor_EC_3_2_1_-_	1	0.000245881
peptidase S1 and S6, chymotrypsin Hap	1	0.000502765						Spermine_synthase	1	0.000245881
peptidase S9A, prolyl oligopeptidase domain protein beta-propeller	1	0.000502765						Split-Soret_cytochrome_c	1	0.000245881
peptidase U32	1	0.000502765						Squalene--hopene_cyclase_EC_5_4_99_17_	1	0.000245881
peptidase, M13	1	0.000502765						SSU_ribosomal_protein_S14p_S29e_@_SSU_ribosomal_protein_S14p_S29e_zinc-dependent	1	0.000245881
Peptidase, M28	1	0.000502765						STAPHYLOLYTIC_protease_PREPROENZYME_LASA	1	0.000245881
Peptide transporter	1	0.000502765						Streptococcal_hemagglutinin_protein	1	0.000245881
periplasmic protein	1	0.000502765						Structure-specific_tRNA-binding_protein	1	0.000245881
Permease for cytosine/purines, uracil, thiamine, allantoin	1	0.000502765						Sucrose_phosphorylase_EC_2_4_1_7_	1	0.000245881
Permuted papain-like amidase enzyme, YaeF/YiiX, C92 family	1	0.000502765						Sugar_phosphate_isomerases/epimerases	1	0.000245881
PFAM 3-Oxoacyl- acyl-carrier-protein (ACP) synthase III	1	0.000502765						sulfatase	1	0.000245881
PFAM 4Fe-4S binding domain	1	0.000502765						Sulfatase_precursor_EC_3_1_6_1_	1	0.000245881
PFAM 6-pyruvoyl tetrahydropterin	1	0.000502765						Sulfate_permease	1	0.000245881
Pfam Adenylate and Guanylate cyclase catalytic domain	1	0.000502765						Sulfite_reduction-associated_complex_DsrMKJOP_multiheme_protein_DsrJ_=HmeF_	1	0.000245881
PFAM aminoglycoside phosphotransferase	1	0.000502765						surface_antigen_gene	1	0.000245881
PFAM aminotransferase class V	1	0.000502765						TETRATRICOPEPTIDE_REPEAT_FAMILY_PROTEIN	1	0.000245881
PFAM aminotransferase, class I and II	1	0.000502765						Tetratricopeptide_TPR_2_repeat_protein	1	0.000245881
PFAM asparagine synthase	1	0.000502765						Thiamin_pyrophosphokinase_EC_2_7_6_2_	1	0.000245881
PFAM ASPIC and UnbV	1	0.000502765						thiamine_pyrophosphate_enzyme-like_TPP_binding_protein	1	0.000245881
PFAM Bacterial extracellular solute-binding protein, family 7	1	0.000502765						Thiamine-monophosphate_kinase_EC_2_7_4_16_	1	0.000245881
PFAM Bacterial protein of	1	0.000502765						Thiol_peroxidase_Bcp-type_EC_1_11_1_15_	1	0.000245881
PFAM BMC domain	1	0.000502765						Thiosulfate_sulfurtransferase_rhodanese_EC_2_8_1_1_	1	0.000245881
PFAM Carbohydrate-selective porin OprB	1	0.000502765						Threonine_dehydratase_catabolic_EC_4_3_1_19_	1	0.000245881
PFAM CBS domain containing protein	1	0.000502765						Thymidylate_kinase_EC_2_7_4_9_	1	0.000245881
PFAM CheR methyltransferase, SAM binding domain	1	0.000502765						Thymidylate_synthase_EC_2_1_1_45_	1	0.000245881
PFAM CO dehydrogenase acetyl-CoA synthase complex beta subunit	1	0.000502765						TonB_dependent_receptor_putative	1	0.000245881
PFAM CO dehydrogenase acetyl-CoA synthase delta subunit, TIM barrel	1	0.000502765						Toxin_1_PIN_domain	1	0.000245881
PFAM Creatinine amidohydrolase	1	0.000502765						TPR_Domain_containing_protein	1	0.000245881
PFAM Cyclic nucleotide-binding	1	0.000502765						TPR_repeat	1	0.000245881
PFAM Cytochrome c, bacterial	1	0.000502765						TPR_repeat_protein	1	0.000245881
PFAM cytoplasmic chaperone TorD family protein	1	0.000502765						Transcriptional_activator_of_cad_operon	1	0.000245881
PFAM Dynamin family protein	1	0.000502765						transcriptional_regulator_AraC_family_protein	1	0.000245881
PFAM Endonuclease Exonuclease phosphatase	1	0.000502765						Transcriptional_regulator_AsnC_family	1	0.000245881
PFAM Endoribonuclease L-PSP	1	0.000502765						transcriptional_regulator_Crp/Fnr_family	1	0.000245881
PFAM ferredoxin	1	0.000502765						Transcriptional_regulator_IclR_family	1	0.000245881
PFAM filamentation induced by cAMP protein Fic	1	0.000502765						transcriptional_regulator_LuxR_family	1	0.000245881
PFAM Fimbrial assembly family protein	1	0.000502765						Transcriptional_regulator_MarR_family	1	0.000245881
PFAM FMN-binding domain	1	0.000502765						Transcriptional_regulator_MecI_family	1	0.000245881
PFAM Glucose Sorbosone dehydrogenase	1	0.000502765						transcriptional_regulator_putative	1	0.000245881
PFAM glutathione-dependent formaldehyde-activating	1	0.000502765						Transcriptional_repressor_of_the_fructose_operon_DeoR_family	1	0.000245881
PFAM Glycoside hydrolase, family 20, catalytic core	1	0.000502765						Transporter_MFS_superfamily	1	0.000245881
PFAM glycoside hydrolase, family 77	1	0.000502765						transposase_IS116/IS110/IS902	1	0.000245881
PFAM Glycosyl	1	0.000502765						TRAP_transporter_solute_receptor_TAXI_family_precursor	1	0.000245881
PFAM Glycosyl transferase family 2	1	0.000502765						Trimethylamine_corrinoid_methyltransferase	1	0.000245881
PFAM Glycosyl transferase, group 1	1	0.000502765						Trimethylamine_corrinoid_methyltransferase_@_pyrrolysine-containing	1	0.000245881
PFAM glycyl-tRNA synthetase alpha subunit	1	0.000502765						tRNA_2-thiouridine_synthesizing_protein_E_EC_2_8_1_-_@_Dissimilatory_sulfite_reductase_gamma_subunit_EC_1_8_99_3_	1	0.000245881
PFAM Glyoxalase bleomycin resistance protein dioxygenase	1	0.000502765						tRNA_nucleotidyltransferase_EC_2_7_7_21_EC_2_7_7_25_	1	0.000245881
PFAM Integrase core domain	1	0.000502765						Tungsten-containing_aldehyde_ferredoxin_oxidoreductase_EC_1_2_7_5_	1	0.000245881
PFAM Lytic	1	0.000502765						Twin-arginine_translocation_protein_TatB	1	0.000245881
PFAM Methyltransferase type 11	1	0.000502765						Two-component_hybrid_sensor_and_regulator	1	0.000245881
PFAM MltA domain protein	1	0.000502765						Two-component_response_regulator	1	0.000245881
PFAM NADH flavin oxidoreductase NADH oxidase	1	0.000502765						Type_cbb3_cytochrome_oxidase_biogenesis_protein_CcoS_involved_in_heme_b_insertion	1	0.000245881
PFAM NADH Ubiquinone plastoquinone (complex I)	1	0.000502765						Type_I_antifreeze_protein	1	0.000245881
PFAM NHL repeat containing protein	1	0.000502765						Type_I_restriction-modification_system_methyltransferase_subunit	1	0.000245881
PFAM NmrA-like family	1	0.000502765						Type_IV_fimbrial_biogenesis_protein_PilY1	1	0.000245881
PFAM NnrS family protein	1	0.000502765						UDP-glucose_4-epimerase_EC_5_1_3_2_	1	0.000245881
PFAM Nucleotidyl transferase	1	0.000502765						UDP-N-acetylmuramoylalanyl-D-glutamate--2_6-diaminopimelate_ligase_EC_6_3_2_13_	1	0.000245881
PFAM OmpW family protein	1	0.000502765						UDP-N-acetylmuramoylalanyl-D-glutamyl-2_6-diaminopimelate--D-alanyl-D-alanine_ligase_EC_6_3_2_10_	1	0.000245881
PFAM OsmC family protein	1	0.000502765						UL36_very_large_tegument_protein	1	0.000245881
PFAM Patatin	1	0.000502765						Uncharacterized_component_of_anaerobic_dehydrogenases	1	0.000245881
PFAM Peptidase family M23	1	0.000502765						Uncharacterized_protein_conserved_in_bacteria_NMA0228-like	1	0.000245881
PFAM peptidase M52 hydrogen uptake protein	1	0.000502765						Uncharacterized_protein_MJ0582	1	0.000245881
PFAM peptidase T2 asparaginase 2	1	0.000502765						Uncharacterized_secreted_protein_associated_with_spyDAC	1	0.000245881
PFAM peptidase U62 modulator of DNA gyrase	1	0.000502765						Undecaprenyl-diphosphatase_EC_3_6_1_27_	1	0.000245881
PFAM Peptidoglycan-binding domain 1 protein	1	0.000502765						Universal_stress_protein	1	0.000245881
PFAM Phosphatidylglycerophosphatase A	1	0.000502765						Universal_stress_protein_family	1	0.000245881
PFAM phosphoesterase, PA-phosphatase related	1	0.000502765						UPF0192_protein_all5100_precursor	1	0.000245881
PFAM phosphoesterase, RecJ domain protein	1	0.000502765						Uracil_phosphoribosyltransferase_EC_2_4_2_9_	1	0.000245881
PFAM phospholipase Carboxylesterase	1	0.000502765						Uroporphyrinogen-III_methyltransferase_EC_2_1_1_107_	1	0.000245881
PFAM phosphoribulokinase uridine kinase	1	0.000502765						Uroporphyrinogen-III_methyltransferase_EC_2_1_1_107_/_Uroporphyrinogen-III_synthase_EC_4_2_1_75_	1	0.000245881
PFAM PKD domain containing protein	1	0.000502765						Uroporphyrinogen-III_synthase_EC_4_2_1_75_	1	0.000245881
PFAM Poly A polymerase head domain	1	0.000502765						UspA_domain_protein	1	0.000245881
PFAM PRC-barrel domain	1	0.000502765						Vitellogenin_II_precursor	1	0.000245881
PFAM pyridoxamine 5'-phosphate oxidase-related, FMN-binding	1	0.000502765						Voltage-gated_sodium_channel_subunit	1	0.000245881
PFAM Radical SAM	1	0.000502765						Xaa-Pro_aminopeptidase_EC_3_4_11_9_	1	0.000245881
PFAM Radical SAM domain protein	1	0.000502765						Xanthosine/inosine_triphosphate_pyrophosphatase	1	0.000245881
PFAM Response regulator receiver domain	1	0.000502765						xenobiotic_reductase_B	1	0.000245881
PFAM RNA recognition motif. (a.k.a. RRM, RBD, or RNP domain)	1	0.000502765						XoxI	1	0.000245881
PFAM ROK family	1	0.000502765						YbbM_seven_transmembrane_helix_protein	1	0.000245881
PFAM S-adenosyl-l-methionine hydroxide adenosyltransferase	1	0.000502765						Ync	1	0.000245881
PFAM SMP-30 Gluconolaconase	1	0.000502765						YpfJ_protein_zinc_metalloprotease_superfamily	1	0.000245881
PFAM sulfate transporter	1	0.000502765						Zinc_ABC_transporter_inner_membrane_permease_protein_ZnuB	1	0.000245881
PFAM thioesterase superfamily	1	0.000502765						Zinc_metalloprotease_EC_3_4_24_-_	1	0.000245881
PFAM Transposase	1	0.000502765
PFAM transposase IS116 IS110 IS902 family protein	1	0.000502765
PFAM Transposase IS200-like	1	0.000502765
PFAM transposase IS66	1	0.000502765
PFAM Two component regulator propeller	1	0.000502765
PFAM type I phosphodiesterase nucleotide pyrophosphatase	1	0.000502765
PFAM Uncharacterised BCR, COG1649	1	0.000502765
Pfam Uncharacterised protein family UPF0047	1	0.000502765
PFAM Vitamin B12 dependent methionine synthase, activation	1	0.000502765
PFAM YbbR family protein	1	0.000502765
PHB/PHA accumulation regulator DNA-binding domain	1	0.000502765
PhoD-like phosphatase, N-terminal domain	1	0.000502765
PhoQ Sensor	1	0.000502765
phosphatase activity	1	0.000502765
Phosphatidylglycerophosphatase A	1	0.000502765
Phosphatidylserine decarboxylase	1	0.000502765
Phosphodiester glycosidase	1	0.000502765
phosphoenolpyruvate-dependent sugar phosphotransferase system	1	0.000502765
Phosphoenolpyruvate-dependent sugar phosphotransferase system, EIIA 2	1	0.000502765
Phosphoesterase PA-phosphatase	1	0.000502765
phosphoesterase RecJ domain protein	1	0.000502765
phosphoglycolate phosphatase activity	1	0.000502765
phospholipase	1	0.000502765
Phospholipase D Active site motif	1	0.000502765
phosphorelay signal transduction system	1	0.000502765
Phosphoribosyl transferase domain	1	0.000502765
Phosphoribulokinase / Uridine kinase family	1	0.000502765
phosphorylase	1	0.000502765
PhoU domain	1	0.000502765
Phytase	1	0.000502765
PIN domain	1	0.000502765
Polysaccharide deacetylase	1	0.000502765
Poorly processive, error-prone DNA polymerase involved in untargeted mutagenesis. Copies undamaged DNA at stalled replication forks, which arise in vivo from mismatched or misaligned primer ends. These misaligned primers can be extended by PolIV. Exhibits no 3'-5' exonuclease (proofreading) activity. May be involved in translesional synthesis, in conjunction with the beta clamp from PolIII	1	0.000502765
Possible lysine decarboxylase	1	0.000502765
Ppx/GppA phosphatase family	1	0.000502765
Predicted membrane protein (DUF2339)	1	0.000502765
Predicted periplasmic protein (DUF2092)	1	0.000502765
Prokaryotic glutathione synthetase, N-terminal domain	1	0.000502765
Proposed role in polysaccahride synthesis	1	0.000502765
Protease prsW family	1	0.000502765
Protein involved in meta-pathway of phenol degradation	1	0.000502765
Protein involved in outer membrane biogenesis	1	0.000502765
Protein of unknown function	1	0.000502765
Protein of unknown function (DUF1109)	1	0.000502765
Protein of unknown function (DUF1207)	1	0.000502765
Protein of unknown function (DUF1232)	1	0.000502765
Protein of unknown function (DUF1254)	1	0.000502765
Protein of unknown function (DUF1269)	1	0.000502765
Protein of unknown function (DUF1428)	1	0.000502765
Protein of unknown function (DUF2384)	1	0.000502765
Protein of unknown function (DUF2723)	1	0.000502765
Protein of unknown function (DUF2892)	1	0.000502765
Protein of unknown function (DUF2911)	1	0.000502765
Protein of unknown function (DUF2955)	1	0.000502765
Protein of unknown function (DUF3179)	1	0.000502765
Protein of unknown function (DUF3187)	1	0.000502765
Protein of unknown function (DUF3365)	1	0.000502765
Protein of unknown function (DUF3467)	1	0.000502765
Protein of unknown function (DUF3568)	1	0.000502765
Protein of unknown function (DUF3592)	1	0.000502765
Protein of unknown function (DUF3788)	1	0.000502765
Protein of unknown function (DUF503)	1	0.000502765
Protein of unknown function (DUF615)	1	0.000502765
Protein of unknown function (DUF692)	1	0.000502765
Protein of unknown function DUF58	1	0.000502765
Protein of unknown function DUF86	1	0.000502765
protein-disulfide reductase activity	1	0.000502765
Protein-L-isoaspartate(D-aspartate) O-methyltransferase (PCMT)	1	0.000502765
protocatechuate 3,4-dioxygenase activity	1	0.000502765
Proton-conducting membrane transporter	1	0.000502765
PS-10 peptidase S37	1	0.000502765
Psort location Cytoplasmic, score 8.87	1	0.000502765
Psort location CytoplasmicMembrane, score 9.46	1	0.000502765
PspC domain	1	0.000502765
PUA-like domain	1	0.000502765
Purine nucleoside phosphorylase	1	0.000502765
Putative DNA-binding domain	1	0.000502765
Putative esterase	1	0.000502765
Putative F0F1-ATPase subunit Ca2+/Mg2+ transporter	1	0.000502765
Putative Flp pilus-assembly TadE/G-like	1	0.000502765
Putative integral membrane protein (DUF2391)	1	0.000502765
Putative lumazine-binding	1	0.000502765
Putative porin	1	0.000502765
Putative regulatory protein	1	0.000502765
Putative stress-induced transcription regulator	1	0.000502765
Putative transposase	1	0.000502765
Putative transposase of IS4/5 family (DUF4096)	1	0.000502765
Putative zinc- or iron-chelating domain	1	0.000502765
Putative zinc-finger	1	0.000502765
Pyridoxal-phosphate dependent enzyme	1	0.000502765
Pyrophosphatase that hydrolyzes non-canonical purine nucleotides such as inosine triphosphate (ITP), deoxyinosine triphosphate (dITP) or xanthosine 5'-triphosphate (XTP) to their respective monophosphate derivatives. The enzyme does not distinguish between the deoxy- and ribose forms. Probably excludes non-canonical purines from RNA and DNA precursor pools, thus preventing their incorporation int…	1	0.000502765
pyrroloquinoline quinone binding	1	0.000502765
Pyruvate formate lyase-activating protein	1	0.000502765
racemase activity, acting on amino acids and derivatives	1	0.000502765
Radical SAM domain	1	0.000502765
RDD family	1	0.000502765
recA bacterial DNA recombination protein	1	0.000502765
Redox regulated molecular chaperone. Protects both thermally unfolding and oxidatively damaged proteins from irreversible aggregation. Plays an important role in the bacterial defense system toward oxidative stress	1	0.000502765
reductase beta subunit	1	0.000502765
regulation of RNA biosynthetic process	1	0.000502765
Regulatory protein recX	1	0.000502765
regulatory protein, arsR	1	0.000502765
Regulatory protein, FmdB	1	0.000502765
Relaxase/Mobilisation nuclease domain	1	0.000502765
Releases the supercoiling and torsional tension of DNA, which is introduced during the DNA replication and transcription, by transiently cleaving and rejoining one strand of the DNA duplex. Introduces a single-strand break via transesterification at a target site in duplex DNA. The scissile phosphodiester is attacked by the catalytic tyrosine of the enzyme, resulting in the formation of a DNA-(5'…	1	0.000502765
Required for formate dehydrogenase (FDH) activity. Acts as a sulfur carrier protein that transfers sulfur from IscS to the molybdenum cofactor prior to its insertion into FDH	1	0.000502765
Required for the formation of a threonylcarbamoyl group on adenosine at position 37 (t(6)A37) in tRNAs that read codons beginning with adenine. Is involved in the transfer of the threonylcarbamoyl moiety of threonylcarbamoyl-AMP (TC-AMP) to the N6 group of A37, together with TsaE and TsaB. TsaD likely plays a direct catalytic role in this reaction	1	0.000502765
RES	1	0.000502765
response to abiotic stimulus	1	0.000502765
Reversible hydration of carbon dioxide	1	0.000502765
Rhodanese Homology Domain	1	0.000502765
Ribosome-associated heat shock protein implicated in the recycling of the 50S subunit S4 paralog	1	0.000502765
Rieske-like [2Fe-2S] domain	1	0.000502765
ROK family	1	0.000502765
Saccharopine dehydrogenase	1	0.000502765
S-adenosyl-l-methionine hydroxide adenosyltransferase	1	0.000502765
SbcCD cleaves DNA hairpin structures. These structures can inhibit DNA replication and are intermediates in certain DNA recombination reactions. The complex acts as a 3'- 5' double strand exonuclease that can open hairpins. It also has a 5' single-strand endonuclease activity	1	0.000502765
SCP-2 sterol transfer family	1	0.000502765
Serine dehydratase	1	0.000502765
Serine dehydratase beta chain	1	0.000502765
Short chain fatty acid transporter	1	0.000502765
Sigma factor PP2C-like phosphatases	1	0.000502765
Sigma-54 interaction domain	1	0.000502765
signal peptide processing	1	0.000502765
signal transduction histidine kinase	1	0.000502765
SMART protein phosphatase 2C domain protein	1	0.000502765
SMP-30/Gluconolaconase/LRE-like region	1	0.000502765
SNARE associated Golgi protein	1	0.000502765
SNARE-like domain protein	1	0.000502765
SnoaL-like domain	1	0.000502765
SnoaL-like polyketide cyclase	1	0.000502765
Sphingosine kinase and enzymes related to eukaryotic diacylglycerol kinase	1	0.000502765
Squalene-hopene cyclase N-terminal domain	1	0.000502765
Sugar phosphate permease	1	0.000502765
Sulfite exporter TauE/SafE	1	0.000502765
Sulfotransferase family	1	0.000502765
Surface antigen	1	0.000502765
tagaturonate epimerase	1	0.000502765
TamB, inner membrane protein subunit of TAM complex	1	0.000502765
Tat pathway signal sequence domain protein	1	0.000502765
TatD related DNase	1	0.000502765
TfoX N-terminal domain	1	0.000502765
Tfp pilus assembly protein FimV	1	0.000502765
Tfp pilus assembly protein tip-associated adhesin PilY1	1	0.000502765
Thermophilic metalloprotease (M29)	1	0.000502765
Thiamine pyrophosphate protein TPP binding domain protein	1	0.000502765
THIamine pyrophosphokinase	1	0.000502765
ThiJ/PfpI family-like	1	0.000502765
Thiolesterase that catalyzes the hydrolysis of S-D- lactoyl-glutathione to form glutathione and D-lactic acid	1	0.000502765
This enzyme scavenges exogenous and endogenous cytidine and 2'-deoxycytidine for UMP synthesis	1	0.000502765
This protein is located at the 30S-50S ribosomal subunit interface and may play a role in the structure and function of the aminoacyl-tRNA binding site	1	0.000502765
Threonine dehydratase	1	0.000502765
TIGRFAM 40-residue YVTN family beta-propeller repeat	1	0.000502765
TIGRFAM addiction module antidote protein, HigA family	1	0.000502765
TIGRFAM amidase, hydantoinase carbamoylase family	1	0.000502765
TIGRFAM Carbon-monoxide dehydrogenase, catalytic subunit	1	0.000502765
TIGRFAM glycyl-radical enzyme activating protein family	1	0.000502765
TIGRFAM methylmalonate-semialdehyde dehydrogenase	1	0.000502765
TIGRFAM parallel beta-helix repeat (two copies)	1	0.000502765
TIGRFAM phenylalanyl-tRNA synthetase, beta subunit	1	0.000502765
TIGRFAM proline-specific peptidases, Bacillus coagulans-type subfamily	1	0.000502765
TIGRFAM RarD protein, DMT superfamily transporter	1	0.000502765
TIGRFAM RND efflux system, outer membrane lipoprotein, NodT family	1	0.000502765
TIGRFAM sulfate adenylyltransferase	1	0.000502765
TIGRFAM sulfite reductase, dissimilatory-type beta subunit	1	0.000502765
TIGRFAM sulfur relay protein, TusE DsrC DsvC family	1	0.000502765
TIGRFAM YihY family protein (not ribonuclease BN)	1	0.000502765
TonB C terminal	1	0.000502765
TonB dependent receptor	1	0.000502765
TonB-dependent Receptor Plug Domain	1	0.000502765
Toxic component of a toxin-antitoxin (TA) module	1	0.000502765
TPM domain	1	0.000502765
TraB family	1	0.000502765
transcription factor binding	1	0.000502765
Transcriptional	1	0.000502765
transcriptional regulator containing an HTH domain fused to a Zn-ribbon	1	0.000502765
Transcriptional regulator PadR-like family	1	0.000502765
transcriptional regulator, AraC family	1	0.000502765
transcriptional regulator, ArsR family	1	0.000502765
Transcriptional regulatory protein, C terminal	1	0.000502765
translation release factor activity	1	0.000502765
transport, permease protein	1	0.000502765
Transporter	1	0.000502765
Transporter gate domain protein	1	0.000502765
Transposase and inactivated	1	0.000502765
Transposase and inactivated derivatives	1	0.000502765
Transposase domain (DUF772)	1	0.000502765
Transposase IS116/IS110/IS902 family	1	0.000502765
transposition	1	0.000502765
TRAP transporter solute receptor, TAXI family	1	0.000502765
TRAP-type C4-dicarboxylate transport system small permease component	1	0.000502765
Trap-type c4-dicarboxylate transport system, small permease component	1	0.000502765
tRNA (5-methylaminomethyl-2-thiouridylate)-methyltransferase activity	1	0.000502765
tRNA synthetase subunit beta	1	0.000502765
Trypsin-like peptidase domain	1	0.000502765
Type III restriction enzyme res subunit	1	0.000502765
ubiE/COQ5 methyltransferase family	1	0.000502765
ubiquinone menaquinone biosynthesis	1	0.000502765
Uncharacterised protein family (UPF0014)	1	0.000502765
Uncharacterised protein family UPF0066	1	0.000502765
Uncharacterized ACR, COG1399	1	0.000502765
Uncharacterized protein conserved in bacteria (DUF2064)	1	0.000502765
Universal stress protein family	1	0.000502765
unsaturated glucuronyl hydrolase involved in regulation of bacterial surface properties, and related proteins	1	0.000502765
uracil phosphoribosyltransferase	1	0.000502765
uroporphyrinogen-III synthase activity	1	0.000502765
Uroporphyrinogen-III synthase HemD	1	0.000502765
UvrD REP helicase	1	0.000502765
Vitamin B12 dependent methionine synthase, activation domain	1	0.000502765
von Willebrand factor (vWF) type D domain	1	0.000502765
VWA domain containing CoxE-like protein	1	0.000502765
WD-40 repeat	1	0.000502765
wide pore channel activity	1	0.000502765
WxcM-like, C-terminal	1	0.000502765
YdjC-like protein	1	0.000502765
YidE YbjL	1	0.000502765
YMGG-like Gly-zipper	1	0.000502765
YoaP-like	1	0.000502765
Zincin-like metallopeptidase	1	0.000502765
Zinc-uptake complex component A periplasmic	1	0.000502765
